# Supplementary material for: Untargeted Metabolomics Combined with Sensory Analysis to Evaluate the Chemical Changes in Coppa Piacentina PDO during Different Ripening Times
Source: Molecules. 2023 Feb 27;28(5):2223. doi: 10.3390/molecules28052223 (PMC10004812; doi:10.3390/molecules28052223)
Supplement: Supplementary file 1 [file molecules-28-02223-s001.zip]

Archive with 2 entries (2 files):
- Table S1.xlsx
- __MACOSX/._Table S1_r1.xlsx
