# Supplementary material for: Untargeted Metabolomics Combined with Sensory Analysis to Evaluate the Chemical Changes in Coppa Piacentina PDO during Different Ripening Times
Source: Molecules. 2023 Feb 27;28(5):2223. doi: 10.3390/molecules28052223 (PMC10004812; doi:10.3390/molecules28052223)
Supplement: Supplementary file 1 [file molecules-28-02223-s001.zip › Table S1.xlsx]

## Sheet: Table S1
Table S1. Metabolomics dataset resulting from UHPLC-HRMS analysis of the different Coppa Piacentina PDO samples during samples, containing all the annotated compounds, together with the cross-validation parameters of the prediction models (OPLS-DA) built and the Pearson’s correlations between sensory parameters and VIP marker compounds.
Metabolite name	Total score	Reference m/z	Formula	INCHIKEY	MS1 isotopic spectrum	MS/MS spectrum	QC1	QC2	QC3	QC4	QC5	QC6	QC7	QC8	Sample1_rep1	Sample1_rep2	Sample1_rep3	Sample2_rep1	Sample2_rep2	Sample2_rep3	Sample3_rep1	Sample3_rep2	Sample3_rep3	Sample4_rep1	Sample4_rep2	Sample4_rep3	Sample5_rep1	Sample5_rep2	Sample5_rep3	Sample6_rep1	Sample6_rep2	Sample6_rep3	Sample7_rep1	Sample7_rep2	Sample7_rep3	Sample8_rep1	Sample8_rep2	Sample8_rep3	Sample9_rep1	Sample9_rep2	Sample9_rep3	Sample10_rep1	Sample10_rep2	Sample10_rep3	Sample11_rep1	Sample11_rep2	Sample11_rep3	Sample12_rep1	Sample12_rep2
(-)-1-Methylpropyl 1-propenyl disulfide	99.7	161.046	C7H14S2	IOVUOUZQSDBAQN-GQCTYLIASA-N	161.05032:678522 162.05367:3039294 163.05703:763409		2376144	1587066	1245565	625150	1636579	1940997	1937378	896946	1373910	1680365	950135	1335598	835994	875072	1203787	679398	1331591	1431180	824201	527846	1423058	1146276	506454	1526824	955848	892760	1983664	1212389	596796	1159603	1067914	947315	1517587	1092807	1010268	813687	810922	1596286	790972	412735	1376821	977126	1273469
(-)-11-Hydroxy-9,15,16-trioxooctadecanoic acid	99.9	343.211	C18H30O6	DRPDZKNSZVIOQR-UHFFFAOYSA-N	343.20953:589306 344.21288:0 345.21624:0		1644926	2085443	1334037	845607	1489538	1365252	1864285	1684852	1740285	851917	1501345	1506106	776703	724403	1531281	1617825	1235838	1656228	1330703	405153	1136548	1191924	1501025	1314126	958830	1333751	1150615	1196619	800216	1647095	1256737	778472	1369888	1175763	1190224	857229	1093544	799532	588899	1208610	1179760	928320	802651
(-)-jasmonoyl-L-isoleucine	98	321.195	C18H28NO4	IBZYPBGPOGJMBF-UHFFFAOYSA-M	321.18509:3278820 322.18844:423626 323.1918:1112957		2778302	3978000	5861782	4561062	5073776	5324916	7276054	6303753	540216	672094	472582	369339	950213	417186	185616	672351	127549	230617	229427	200942	234573	658640	275734	3354864	5525039	5021817	1192753	1890924	1407787	1665941	2485910	2250301	1048658	1903953	976623	1187457	1064836	1403118	1219587	1442906	1130285	1042355	554518
(-)-trans-2,5-Diethyltetrahydrofuran	100	129.127	C8H16O	YKWLEIXVUHRKEF-UHFFFAOYSA-N	129.12773:1110630 130.13108:1663949 131.13444:0		2441912	4471338	5007672	3554903	4436000	3353058	3919622	3478459	4307198	2365619	3282774	3325870	2344869	2741210	4652773	1681907	3008759	3739145	2304282	3423087	3614868	4046634	2444960	4767225	2885160	1885460	2287177	2900865	1606071	2173311	2178192	2140591	2992734	4364091	3842312	2678598	3796561	2521412	2701855	2796146	3811102	3351057	4813874
(??)-(E)-13-Hydroxy-10-oxo-11-octadecenoic acid	99.9	313.237	C18H32O4	CZGIUGHMJZYXNX-CCEZHUSRSA-N	313.23511:3155012 314.23846:854177 315.24182:0		13057899	13133231	15307471	14827446	6086993	12570916	12099727	12181345	14234518	15163391	14304482	15021070	15485076	14359873	14771101	8677192	12948750	15237171	15895708	13517715	15779059	15497807	15510591	16177780	14273828	14156478	11747556	16211788	12083017	13572571	15481012	13038369	15428399	15314982	14407466	15579327	13390513	13632274	16197154	15419284	14065830	14020382	16153028
(??)-(Z)-2-(5-Tetradecenyl)cyclobutanone	61.1	263.238	C18H32O	ITFDRFJPWYWSMZ-KTKRTIGZSA-N	263.2876:218411 264.29095:0 265.29431:0		362080	10896.1	155519	10896.1	10896.1	215927	147147	142858	10896.1	298198	174379	10896.1	306986	10896.1	10896.1	10896.1	10896.1	164972	137775	10896.1	10896.1	218780	165772	191192	232667	10896.1	10896.1	10896.1	130036	148760	10896.1	233630	10896.1	10896.1	10896.1	10896.1	10896.1	152633	165322	10896.1	187989	10896.1	174998
(??)-2-(3,4-Dihydroxyphenyl)-1,3-benzodioxole-5-carboxaldehyde	100	257.046	C14H10O5	GVZIWSSFZNAGTN-UHFFFAOYSA-N	257.04584:3923870 258.04919:0 259.05255:2017111		20760116	16282649	10641036	16494200	9605222	10719029	7279628	13526691	14791211	11543651	10513728	16685327	13266284	12575494	14025260	11844329	11455509	16245707	13725240	12528277	16108805	14910572	12996118	10979334	7579588	4786988	12572655	10534362	8116590	18457574	13648138	12875959	21604268	13159840	15474574	12730189	17660724	7613564	12840663	13885782	8241460	11899712	9589955
(??)-threo-1-(p-Hydroxyphenyl)propylene glycol 4'-glucoside	99.4	331.139	C15H22O8	IVGOVXXPQSIWEF-UHFFFAOYSA-N	331.133:446066 332.13635:872984 333.13971:0		1124623	1910899	470872	187889	815519	466993	335106	518673	103817	191123	77925	131625	66805	41546	60761	62245	245387	206489	48672	80150	114558	303841	113155	156900	260323	86258	285160	585639	223475	1036614	516991	362949	585093	388916	365596	227013	515517	138167	184898	236991	343802	183591	677870
(+)-1-Methylpropyl 3-(methylthio)-2-propenyl disulfide	94.7	207.034	C8H16S3	JNQZEVXCRPIXDB-AATRIKPKSA-N	207.01758:4408473 208.02093:12314030 209.02429:2945100		16910304	14049881	29547934	16413147	9731074	9139195	5087231	12699277	9742699	9302840	12277844	45819180	25208222	7269036	32458084	9457835	9556454	15718169	4943798	2370819	7275171	11767670	8968605	15439294	12928761	4242165	29910952	22141508	8799051	24899462	19806508	5017226	15269003	8895230	9111780	7784446	12836253	5675440	10791041	5526701	7418282	8623280	12324611
(+)-15,16-Dihydroxyoctadecanoic acid	100	315.254	C18H36O4	LSFLNLHTOKKPHT-UHFFFAOYSA-N	315.25388:640313 316.25723:0 317.26059:0		531403	218411	696636	349347	292926	414114	130722	155531	51378	4182.71	45669	4182.71	4182.71	4182.71	4182.71	4182.71	4182.71	69082	4182.71	4182.71	4182.71	4182.71	50731	676495	422332	719931	59362	41827	107914	60913	125018	4182.71	109482	67947	119733	64041	4182.71	4182.71	83151	130436	49763	151130	124269
(+)-2,3-Dihydro-9-hydroxy-2[1-(6-sinapinoyl)beta-D-glucosyloxy-1-methylethyl]-7H-furo[3,2-g][1]benzopyran-7-one	99.7	631.202	C31H34O14	IVHSSCUMYDHEGB-XRTQGIEQSA-N	631.19818:373798 632.20153:0 633.20489:405437		542812	241917	134162	508739	380390	6351.47	6351.47	85691	6351.47	6351.47	6351.47	6351.47	6351.47	6351.47	6351.47	6351.47	216441	6351.47	120888	6351.47	219780	6351.47	6351.47	376949	190649	218791	6351.47	97329	389422	484125	125323	279644	292936	231841	213186	552648	77189	264643	95662	196654	84022	161343	231337
(+)-Syringaresinol	100	419.17	C22H26O8	KOWMJRJXZMEZLD-HCIHMXRSSA-N	419.17035:7916798 420.1737:886148 421.17706:0		16575244	18175446	17397620	15979881	15128849	15744359	13820665	13821754	4183.06	4183.06	4183.06	4183.06	41831	4183.06	4183.06	4183.06	4183.06	4183.06	4183.06	4183.06	4183.06	4183.06	4183.06	30793618	27213574	27753164	18575612	16585536	16769704	15306161	13849155	12563082	22815686	21504880	19283546	14809799	12958387	13012294	11807432	11421314	11246853	17866638	9822306
(12S,13S)-EOD	99.9	293.211	C18H28O3	YZBZORUZOSCZRN-AAAVIFOBSA-N	293.20874:2394744 294.21209:431278 295.21545:220979		2608640	2424167	4259074	3866742	3695888	2885500	2009139	1880785	406470	489575	636630	599520	506192	297237	757869	304055	437364	328187	206917	631165	403978	472312	266072	1748806	2341356	1961820	1588743	364051	709124	5111548	4652915	3098886	1240991	1108250	1191089	13273365	13255895	12896146	1112810	1716709	1925746	845087	1517659
(15Z)-tetracosenoate	99.8	364.335	C24H45O2	GWHCXVQVJPWHRF-KTKRTIGZSA-M	364.33212:4098473 365.33547:874527 366.33883:0		1518564	1597030	2909732	9698343	11031979	6898284	6600724	11006196	3772.89	3772.89	37729	3772.89	3772.89	3772.89	3772.89	3772.89	3772.89	3772.89	3772.89	3772.89	3772.89	3772.89	3772.89	210230	144937	360503	716063	427061	230002	991644	1299624	842743	6294206	4518430	5386440	3241275	1963259	4660284	3427277	7352090	9632244	12034538	29472916
(1xi,3S)-1,2,3,4-Tetrahydro-1-methyl-beta-carboline-1,3-dicarboxylic acid	99.7	275.103	C14H14N2O4	ZKGAKYZRRFOFGK-UHFFFAOYSA-N	275.10666:747352 276.11001:0 277.11337:9386924		1583922	1296647	979294	1622162	1298131	1089908	1806748	1464866	642236	969418	1177665	1015391	1333730	1735496	503091	701248	871623	1547145	1446668	845317	1409994	899868	1190800	1261184	1251686	1896011	1531126	1421695	1665303	922158	772890	1526081	976179	1749129	970322	1800294	1863840	1556332	845751	1297654	1353515	1324350	1473420
(1xi,3xi)-1,2,3,4-Tetrahydro-1-methyl-beta-carboline-3-carboxylic acid	99.9	229.098	C13H14N2O2	ZUPHXNBLQCSEIA-UHFFFAOYSA-N	229.10049:1557337 230.10384:0 231.1072:0		1793311	3601824	611354	4268844	2699235	1263297	1833756	1499896	4711465	5703418	4030600	1755117	2802676	2245400	4956043	4501396	5826752	1314766	1282861	603814	6601817	5521166	3895642	1338831	899758	500242	1116586	1686785	1627068	2045562	1500158	945558	3136044	4787752	5632663	1581862	1226992	1575892	802165	835234	513398	1099739	399405
(2-trans-6-trans)-farnesoate	98.9	234.163	C15H23O2	WJHFZYAELPOJIV-IJFRVEDASA-M	234.17067:1797030 235.17402:606283 236.17738:0		3669797	5188398	3232844	3609813	5711964	2901540	6538748	6455735	936934	471452	430633	588984	307371	361010	64680	364791	795844	439624	1050700	669954	256347	453756	351297	3844970	2233106	3669745	2508400	3444686	4793382	3988960	8268520	7388152	4310083	3885428	2289516	1998468	1810205	3599191	3920396	3506215	2220944	3498149	8526682
(23S)-23,25-dihdroxy-24-oxovitamine D3 23-(beta-glucuronide)	86.2	605.333	C33H50O10	USYNZBLVOOXNSN-ARRWHRBTSA-N	605.30591:272120 606.30926:0 607.31262:0		279903	76286	77674	136788	441713	112895	96147	45008	45249	2725.43	37063	50825	2725.43	2725.43	39650	36773	2725.43	2725.43	2725.43	47182	52954	38507	2725.43	222766	91023	145277	375124	137110	129587	103692	122261	157498	276315	219087	146374	107775	33064	160452	67413	76472	55878	186545	190151
(2S,4R,6S)-2-[2-(4-Hydroxy-3-methoxyphenyl)ethyl]tetrahydro-6-(4,5-dihydroxy-3-methoxyphenyl)-2H-pyran-4-ol	100	389.161	C21H26O7	YYPVGAJJYQQFMX-UHFFFAOYSA-N	389.1601:740273 390.16345:575628 391.16681:0		762104	637733	581073	1057926	1050021	1310867	108464	283626	1249959	466058	853588	325486	626873	448000	781658	1108532	573660	316496	316332	113480	536749	702701	289380	88773	828058	553825	293142	234555	185743	1309461	770842	940457	727730	1571743	1948746	317593	417918	674727	372825	763733	73230	398600	505052
(2S,4S,6S)-2-[2-(4-Hydroxy-3-meyhoxyphenyl)ethyl]tetrahydro-6-(4,5-dihydroxy-3-methoxyphenyl)-2H-pyran-4-yl 4-acetate	100	433.186	C23H28O8	PCHXAHPLKORHMW-UHFFFAOYSA-N	433.18591:366162 434.18926:0 435.19262:0		178078	188871	147261	402766	616801	364836	202919	241505	128819	606972	695383	432139	174830	348822	179918	864731	693745	345066	240448	80195	562397	107067	736185	208252	527825	77781	165533	224692	144600	309160	83728	97116	366477	326529	729655	237469	99729	125917	163528	212143	6092.62	97610	81159
(2xi,6xi)-7-Methyl-3-methylene-1,2,6,7-octanetetrol	99.8	205.143	C10H20O4	GGDOZDCNLKHEMH-UHFFFAOYSA-N	205.14035:980754 206.1437:96963 207.14706:75076		1810627	1453037	2604647	1690884	893757	2005597	1994311	1609821	246952	104782	176973	59683	138205	102173	100147	49464	89643	64882	66342	45898	44624	51690	150461	1263478	1976376	986744	542707	728618	541428	287959	667460	488047	927323	854389	959723	1892191	932805	1095300	505381	1527876	934254	308212	140864
(2Z,8S,9Z)-2,9-Heptadecadiene-8-hydroxy-4,6-diyne-1-yl acetate	99.7	303.195	C19H26O3	QTWRNBXHKSYQGK-KMUHKHSISA-N	303.19174:1235967 304.19509:207622 305.19845:2285835		3096905	3673399	2749023	3053869	2979169	1702675	2425513	3285068	137087	37297	268967	159074	51859	60965	73743	283221	39385	68947	57944	69732	80099	103992	145508	3501856	1090631	1399754	783148	767488	545203	3698906	4717408	2906604	722844	678687	1469686	7143606	3415383	5683722	2067565	1139618	1451442	5243830	2605581
(3alpha,5alpha,22R,23R)-Cholestane-3,22,23-triol	70.1	421.368	C27H48O3	FHSVMYDBGPVTTJ-UHFFFAOYSA-N	421.32544:579267 422.32879:0 423.33215:0		2635248	2621696	2972466	2761926	2219602	2732149	2390933	2614896	4849.2	4849.2	4849.2	4849.2	4849.2	4849.2	4849.2	4849.2	4849.2	4849.2	4849.2	4849.2	4849.2	48492	4849.2	518955	377932	645928	1239141	1244380	817560	976061	1037755	204570	2769290	855445	2697910	335211	142898	236764	205227	68060	58661	206102	119445
(3E,5E)-Tetradecadienoylcarnitine	92.9	366.265	C21H37NO4	HXOGMKPCIDSSKJ-NKBLVAAJSA-N	366.24582:599396 367.24917:0 368.25253:0		181257	675751	78251	73004	63537	913644	97558	50437	3334.82	3334.82	3334.82	3334.82	3334.82	3334.82	3334.82	3334.82	3334.82	3334.82	3334.82	3334.82	3334.82	3334.82	3334.82	799297	981436	956010	263432	466274	332904	988346	1477563	1109150	879596	716212	887565	537797	205674	92631	93154	3334.82	95310	674215	333877
(9R,10S)-dihydroxystearate	98.3	314.247	C18H35O4	VACHUYIREGFMSP-UHFFFAOYSA-M	314.23764:1090122 315.24099:177520 316.24435:0		126596	47367	75104	46414	82882	213357	27273	35752	29292	2643.87	2643.87	2643.87	28960	27390	26439	2643.87	28629	2643.87	28125	2643.87	38999	2643.87	2643.87	27324	38363	78589	2643.87	2643.87	27445	59405	120246	39941	2643.87	2643.87	2643.87	2643.87	30112	2643.87	2643.87	34501	2643.87	32174	32594
(9S,10E,12Z)-9-hydroperoxy-10,12-octadecadienoate	99.8	310.216	C18H31O4	JGUNZIWGNMQSBM-UINYOVNOSA-M	310.21268:741995 311.21603:200977 312.21939:0		122829	81255	66476	72067	56611	158696	192811	4062.01	4062.01	4062.01	46795	4062.01	4062.01	4062.01	4062.01	4062.01	4062.01	49190	4062.01	4062.01	4062.01	4062.01	4062.01	61631	4062.01	4062.01	4062.01	4062.01	56491	4062.01	47809	44960	4062.01	50402	4062.01	4062.01	4062.01	4062.01	4062.01	4062.01	4062.01	47902	4062.01
(9Z,11E,13E,15Z)-4-Oxo-9,11,13,15-octadecatetraenoic acid	99.9	291.195	C18H26O3	ZYOSGENSARGRME-WYVWLRFESA-N	291.19318:9605130 292.19653:2574815 293.19989:1142267		13316020	13114793	13598209	12921831	12450909	12719257	11232139	11700023	284656	223701	64308	586460	285036	145039	321190	237408	137659	79784	120547	139689	61569	64307	77288	7936718	8307362	7591964	2023373	1107333	2590756	3609658	2775618	2698134	3870318	2703636	3242784	3356259	2737663	3717460	4230170	5070018	4320887	4171582	4374327
(9Z,11E,14Z)-(13S)-hydroperoxyoctadeca-(9,11,14)-trienoate	98	308.2	C18H29O4	UKAYSZOBJMGOTG-UHFFFAOYSA-M	308.18982:729828 309.19317:886845 310.19653:198204		821214	1168489	1124603	812964	1375327	1434347	1860766	2409392	65710	20299	23033	89868	189943	125485	89899	73788	88053	196827	231217	226186	123773	217742	133428	425893	473096	547708	117396	317071	328035	154633	245697	325093	27730	232028	254382	105909	110242	228629	350158	509807	623694	383642	204820
(9Z)-(13S)-12,13-epoxyoctadeca-9,11-dienoate	97.5	292.205	C18H29O3	ZFVKKBAQVWQQHP-UHFFFAOYSA-M	292.21603:583980 293.21938:0 294.22274:0		302782	362753	220415	158912	134279	281140	193010	267756	55489	63943	278179	242494	63312	191560	80859	118919	275887	292314	52881	63553	72657	47378	65551	120192	513202	468220	228837	82533	122279	116660	52219	73944	84904	487192	58451	1025934	137093	538159	2140899	316314	211061	325352	254929
(9Z)-12-oxo-dodec-9-enoate	94.8	210.127	C12H19O3	KIHXTOVLSZRTHJ-UHFFFAOYSA-M	210.11041:744465 211.11376:141066 212.11712:0		260050	133901	125283	318227	189361	232502	94230	166283	288001	132502	40256	49893	77455	3406.87	3406.87	116157	82698	148624	51552	44511	185076	434996	505609	248616	80306	89818	60526	65680	81953	39013	129278	94689	86190	246602	147540	52170	83879	44086	42858	99858	116762	46275	3406.87
(all-Z)-7,10,13-Docosatrienoic acid	95.6	335.294	C22H38O2	OEPMAZVWYGAFLM-SLWLPBBHSA-N	335.27957:1196806 336.28292:0 337.28628:0		4756062	5223650	5218298	3886815	2406485	4397430	4123011	4279271	4953680	4730088	3851957	5631778	4943863	4665262	4644120	4646591	4669668	2231646	5026945	4635148	1825498	3611161	1759075	2364396	2898835	4482800	4812866	2568290	4502984	4507933	4707482	4183930	4692621	2555515	4407328	4755165	4449126	4593355	4127565	3072163	4018222	4138652	4340484
(E)-2-Tetracosenoic acid	98.1	365.342	C24H46O2	ULNRTPCFRBIMKL-GHVJWSGMSA-N	365.35236:729203 366.35571:0 367.35907:0		81689	81781	80028	81544	139169	65213	49735	4642.21	4642.21	4642.21	4642.21	4642.21	4642.21	4642.21	4642.21	4642.21	4642.21	4642.21	53112	4642.21	4642.21	4642.21	4642.21	1787754	1548698	1694639	4642.21	57167	46422	4642.21	4642.21	4642.21	53358	4642.21	4642.21	4642.21	4642.21	52606	4642.21	4642.21	4642.21	4642.21	4642.21
(E)-6-Hexadecenoic acid	100	255.232	C16H30O2	NNNVXFKZMRGJPM-ZHACJKMWSA-N	255.23178:1943494 256.23513:414842 257.23849:0		9286929	9835309	10950095	11860933	12256968	4009860	9591955	3772046	633518	352765	635543	270071	301702	223728	368057	205247	158016	257870	305520	198336	174082	348451	111095	5693423	15247848	9211374	2587625	9718668	7368210	3774576	8852199	4432794	7477013	9809114	9397604	6455596	8197130	4163010	6341194	3695109	2975392	6195948	8101832
(E)-6,10-Dimethyl-9-methylene-5-undecen-2-one	100	209.19	C14H24O	GVHYGHSXSIDTDI-KPKJPENVSA-N	209.19025:485661 210.1936:0 211.19696:0		715926	963247	1179960	619246	702700	482322	604024	803444	59978	47835	117592	122845	93944	154046	45441	133616	4544.11	159940	4544.11	69582	105616	4544.11	4544.11	639861	1434715	693165	759519	860884	899763	572415	779339	422819	495161	438761	401969	568596	485111	317446	363888	561826	516514	985095	981691
(L)-Leucine	100	132.102	C6H13NO2	ROHFNLRQFUQHCH-UHFFFAOYSA-N	132.10204:3348579 133.10539:0 134.10875:0		92498	2454665	2556306	2871650	1777893	7043720	4721070	3016926	5172542	2853950	4900362	5218612	3190479	2127358	3258671	1468678	2337480	3316025	995532	3279056	3994478	723580	2197579	3639677	1164057	2046016	5567332	3339312	2631257	6939109	4303226	4462528	8210895	3514720	2536589	8310110	3241096	3591432	10228229	3199254	2849293	5612832	1574291
(L)-Valine	100	118.086	C5H11NO2	KZSNJWFQEVHDMF-UHFFFAOYSA-N	118.08657:357969184 119.08992:22118196 120.09328:6880975		397284352	402881984	1881184256	374372576	1763189248	1930463232	1506363008	1256068352	1367753984	1281150208	1077960576	2207208448	4152540416	3893353216	2739365632	2764610816	4339333120	971218048	900632448	3673242624	2304259072	878296384	3813790464	2257865216	2101947136	1973918848	2329572352	2215495168	287597408	303528864	1735577216	248585440	1766596352	1583017856	1726737792	299521504	1575718016	1575132160	1337847040	1335562368	201889520	249787296	1295444608
(R)-2,3-Dihydro-3,5-dihydroxy-2-oxo-3-indoleacetic acid	100	222.041	C10H9NO5	BSACCBRVBZORKX-UHFFFAOYSA-N	222.04027:4831890 223.04362:4309075 224.04698:297540		223861	199168	387211	537221	195195	347.796	347.796	347.796	11430452	10886019	13032840	12520997	14141856	14472228	11493872	12502740	13358746	13850137	15479814	15280653	14810854	14927669	15601970	347.796	347.796	347.796	3478	121841	235884	522097	347.796	488291	181067	116937	212659	285079	216425	129939	315054	825838	356681	456005	136895
(S,S)-Nt-Histidinylalanine	99.7	243.109	C9H14N4O4	IZQGEZGZCIIKOP-UHFFFAOYSA-N	243.11237:1045457 244.11572:210564 245.11908:0		710244	616757	260809	1408505	661194	1228376	443640	511407	453500	395196	167299	349899	117039	113002	718411	113689	257881	228599	288433	278832	592948	198845	109479	1150539	1147430	698777	407787	375997	68188	282718	415954	512978	247284	345666	477539	385822	345975	88158	282857	129394	470483	170077	344410
(S)-3-Methylthiohexyl hexanoate	100	245.158	C13H26O2S	YCHLQQVZMIQEAC-UHFFFAOYSA-N	245.1591:848877 246.16245:538133 247.16581:0		3292442	1984246	2246366	2501708	1044963	2841546	1742043	1735366	310644	543037	253558	397907	332563	348593	431739	271121	493320	300126	567092	318435	540396	440379	517304	645012	918074	829226	997447	389681	644594	490463	483330	1478808	917439	1592923	1958080	737270	1507245	1049696	287874	1215187	638380	1599812	1926174
(S)-3-Octanol glucoside	99.4	293.196	C14H28O6	UZTJHMFXKSHSMS-UHFFFAOYSA-N	293.20151:1150192 294.20486:0 295.20822:0		1043253	1376147	1468824	1520645	1839060	1500953	1282914	1542123	250018	6679.79	6679.79	303282	6679.79	6679.79	76699	6679.79	6679.79	6679.79	111993	6679.79	6679.79	6679.79	6679.79	2470318	2949389	2811887	2144028	91113	2433582	2103086	231455	2479013	2304182	2098432	83671	1393133	1344344	1545833	430970	528636	605269	814450	1121275
(S)-Argpyrimidine	100	255.145	C11H18N4O3	DCPBQSFZQHFSMR-UHFFFAOYSA-N	255.14511:1698751 256.14846:0 257.15182:0		275407	1995511	2772594	236056	658596	797525	262281	3206970	2697.05	86519	150274	301515	2697.05	2697.05	2697.05	2697.05	228498	259874	2697.05	268747	99626	134000	159193	276957	1745036	239063	3649914	146917	183850	5562724	4701019	2079146	3565476	337153	657141	2424564	258908	177187	2914656	1977408	131272	1158558	811801
(S)-N-(4,5-Dihydro-1-methyl-4-oxo-1H-imidazol-2-yl)alanine	100	184.073	C7H11N3O3	SKIVBBIKOOPRPR-UHFFFAOYSA-N	184.07304:2490535 185.07639:22921172 186.07975:1683995		5947646	6521321	3286286	3640264	6426088	4447617	5733210	2947316	7260097	5929470	8656274	10910377	10443059	5503888	10066644	10693448	9075566	7344551	10869242	8982746	5652931	5063286	6688024	10966259	13784096	6686582	6526271	3486985	3224427	5355620	5600199	2103103	1620779	2605837	2205524	2588342	6859005	3058748	4915534	4120472	7148075	2995805	3368476
(S)-N-Acetylmethionine	99.9	190.054	C7H13NO3S	XUYPXLNMDZIRQH-LURJTMIESA-N	190.05617:1889049 191.05952:692283 192.06288:1710408		557242	133730	430540	585019	655060	996484	167734	1278708	7663304	3451971	6320764	3195534	3239619	4003736	5882311	7258297	5275108	6314057	5772672	7642313	7123160	4971676	4981956	158690	189803	380821	164174	380712	996554	455535	611866	146717	631667	533766	166582	215326	585222	340520	1033467	512582	1479940	1524578	292026
(S)-NADHX	94.5	682.128	C21H31N7O15P2	IDBZKGQRLBFUFQ-VPHRTNKSSA-N	682.14496:1900958 683.14831:0 684.15167:499674		1742475	478504	774964	1528660	1382868	1157978	830671	808674	7940.78	7940.78	82463	7940.78	155230	93471	7940.78	116072	120312	7940.78	79408	7940.78	7940.78	109909	153615	240227	384458	146327	1854734	3327494	757148	3426638	2979122	3819273	2271301	3754262	3917964	2135862	693444	1693687	2504251	4732596	3123420	3150996	5315252
(Z,Z)-2,9,16-Heptadecatriene-4,6-diyn-8-ol	99.5	241.16	C17H22O	BVVCAUWTOOENBU-JSNTUCNZSA-N	241.1546:102719712 242.15795:12854124 243.16131:1247037		200653360	217483856	199799280	209187120	198971392	207932496	198181680	177383648	424455488	360408224	389250496	433516704	413512544	427787200	407751808	431431808	376602880	536838240	394120800	390432128	535853472	429249632	444086816	195808176	200424080	178337296	191786352	172731168	173985136	197298576	194102928	191981728	212343232	202997216	188086448	200374096	181927104	171773104	206307312	196447152	184551872	218731920	214177056
(Z)-1,4-Undecadiene	100	153.164	C11H20	KHZYHTLTISWFGH-VQHVLOKHSA-N	153.16365:1163096 154.167:95998 155.17036:343051		1738722	1812612	2465702	6102407	5617946	3055331	5595034	6534185	39807	64499	74944	121439	56019	71684	94988	56720	82793	56842	57817	39523	55884	87938	31118	1551686	1543176	2577409	619915	556664	573050	387054	237305	752480	963600	730816	1517219	319328	568196	521114	551347	378964	555061	336776	899746
(Z)-13-Oxo-9-octadecenoic acid	100	295.228	C18H32O3	LDYZTLZOFONHNA-VQHVLOKHSA-N	295.22742:4017777 296.23077:771307 297.23413:389554		5857741	3874813	3375817	5270996	4199046	5447703	978995	1648200	313607	262278	238923	194029	60508	118596	133355	128139	31192	68708	153782	97440	57338	145923	3119.15	3725888	2652809	2478001	266017	543305	203954	1757231	1585300	1160430	540072	400790	1516412	378951	333774	599174	668970	847714	831651	4818358	2221686
(Z)-15-Oxo-11-eicosenoic acid	99.8	323.259	C20H36O3	BMSUKKKAAVHUEW-PKNBQFBNSA-N	323.26208:396812 324.26543:0 325.26879:0		579555	466528	457615	200924	265767	187927	148415	171713	420190	11534	145723	11534	201761	124354	204777	11534	11534	171308	11534	146291	235922	11534	172097	11534	11534	11534	225185	148183	130720	188110	226992	157846	266232	11534	142161	554482	11534	11534	278061	239228	289876	181325	314202
(Z)-22-Hentriacontene-2,4-dione	97.9	461.436	C31H58O2	PCUWNQVNMSDXMY-KHPPLWFESA-N	461.44666:262987 462.45001:0 463.45337:164562		180225	137912	107033	96975	3779.07	3779.07	105284	44194	3779.07	63985	3779.07	3779.07	3779.07	59011	3779.07	3779.07	74867	3779.07	3779.07	3779.07	3779.07	3779.07	3779.07	3779.07	84380	3779.07	3779.07	147373	149392	315277	118207	163143	3779.07	173315	3779.07	61233	3779.07	3779.07	172900	179936	206931	47055	40093
(Z)-3-(1-Formyl-1-propenyl)pentanedioic acid	99.9	201.076	C9H12O5	IVZLDVMNNVAWDA-QHHAFSJGSA-N	201.07356:6931798 202.07691:1489694 203.08027:654203		22620076	23000508	13632617	22623154	16384934	15927097	13700740	13164212	43180068	32733000	26548764	10110966	21735732	4923592	27594964	21045728	22290592	6475172	13506445	5159724	28940180	25944944	31207948	13814433	12417427	16674924	15539737	11882846	10036396	8975257	6247298	5453871	18588762	25527554	26733970	21851118	8739872	12401924	6441016	7993586	11500541	6416170	5241304
(Z)-3-Methyl-3-decenoic acid	98	183.139	C11H20O2	AMLVNNDHFHTSBV-NTMALXAHSA-N	183.14917:655086 184.15252:0 185.15588:2229556		826780	468160	884825	660903	1022322	622812	1415803	2393468	113898	107571	184140	9211.51	124729	142841	92115	182259	9211.51	149888	165657	413891	151251	665764	184058	705740	521117	1205923	702904	484251	559995	643777	225962	249769	562538	511733	453630	439998	292544	500552	556813	396285	1154253	846795	611226
(Z)-4-Hepten-1-ol	97.8	113.097	C7H14O	CUKAXHVLXKIPKF-ARJAWSKDSA-N	113.1078:271165 114.11115:5738413 115.11451:190292		544218	430565	236389	129497	139437	382199	189152	120720	275200	176621	90541	290835	111759	229001	191998	333510	155744	103403	202644	187945	36534	40359	164832	164955	47836	77299	196236	186509	163022	152883	289360	57467	103243	171611	82927	90298	257341	119982	183775	275473	300912	57925	83468
(Z)-5-[(5-Methyl-2-thienyl)methylene]-2(5H)-furanone	71.8	191.017	C10H8O2S	YBBZWBTVSIDANF-SOFGYWHQSA-N	190.97647:2292706 191.97982:4918714 192.98318:12832988		3527117	3217926	2377630	605737	2914882	2747969	2798629	3158128	4517686	4255306	8478716	7968644	3841046	4185642	4573584	5918735	12133250	7719246	5815502	4530238	5112988	7771768	8133460	2087230	3078465	1858857	3343668	1815403	3066340	41807	153071	3258766	129565	1254684	1742596	2593969	2227184	320348	259254	164049	2523794	2383479	1634396
(Z)-9-Cycloheptadecen-1-one	77.9	249.222	C17H30O	ZKVZSBSZTMPBQR-OWOJBTEDSA-N	249.25775:814866 250.2611:193830 251.26446:89016		1551944	1321052	1628151	1402917	1378816	1406800	1001415	1167738	7534	753.416	9313	9185	36918	23156	25165	753.416	15805	16136	753.416	25602	62198	18511	15139	444171	1191485	1010109	139530	172475	166167	179056	118355	104422	327999	382218	466627	450483	344875	172287	624912	679121	396019	947616	861474
1-18:1-2-16:0-digalactosyldiacylglycerol	96.7	917.621	C49H90O15	URPVRQMPLAUDPR-UHFFFAOYSA-N	917.63367:702376 918.63702:337618 919.64038:938587		65839	94591	4885.76	4885.76	62903	80836	184939	4885.76	55471	4885.76	4885.76	4885.76	4885.76	4885.76	58517	4885.76	4885.76	4885.76	4885.76	4885.76	193874	62377	119022	4885.76	86871	4885.76	439417	462687	381378	171524	138808	74721	4885.76	74546	4885.76	1472736	1663302	1051873	2053470	2364594	1995967	4885.76	50676
1-18:1-2-16:0-monogalactosyldiacylglycerol	99.3	755.568	C43H80O10	JBZBYHKCRFIXBI-UHFFFAOYSA-N	755.57373:627434 756.57708:158721 757.58044:0		2770.24	27702	67947	2770.24	2770.24	28690	39078	2770.24	160705	35978	31095	374814	348732	374045	463239	397436	690610	2168606	670848	227651	719328	549124	740011	728849	719406	926090	1745626	2219163	1669866	309307	830042	329672	40841	45360	98985	309213	222029	230274	91754	70240	75454	608950	1204285
1-18:1-2-16:1-monogalactosyldiacylglycerol	93.3	753.552	C43H78O10	RVTDOBUXLKASID-UHFFFAOYSA-N	753.57074:247246 754.57409:0 755.57745:0		219601	66050	64981	232421	166702	138531	158459	182012	3056.26	45480	3056.26	3056.26	30563	3056.26	36958	3056.26	3056.26	3056.26	38707	3056.26	3056.26	3056.26	35441	237364	265515	66509	344036	73443	373362	203476	96279	239395	102679	202679	164797	109930	157943	92338	197201	51338	284505	54623	57685
1-18:1-2-16:2-monogalactosyldiacylglycerol	99.8	753.551	C43H76O10	SFKZPPODZMCLPE-UHFFFAOYSA-N	753.54767:165728 754.55102:0 755.55438:0		235247	74926	271297	3459.37	56371	70877	79818	139051	3459.37	3459.37	3459.37	3459.37	3459.37	3459.37	51365	57281	3459.37	3459.37	3459.37	43803	3459.37	3459.37	39250	223955	59273	285086	73457	207484	84023	104220	474456	114132	105137	66959	47281	88685	193452	109243	443629	54817	53094	181711	557055
1-18:3-2-18:2-monogalactosyldiacylglycerol	98.1	777.551	C45H76O10	YNSRHGCGBFCDGK-UHFFFAOYSA-N	777.54138:636106 778.54473:716790 779.54809:314948		528668	385929	1380.26	1380.26	1380.26	1380.26	18414	1380.26	56614	1380.26	1380.26	242065	483413	383254	76884	712281	413660	1015672	1396958	1309616	1042112	742778	1939466	1289600	1770484	979965	1241778	3569499	1798063	1501388	466309	1247514	46946	18752	20094	88279	622409	400579	1380.26	59134	28842	24868	183300
1-18:3-2-18:3-monogalactosyldiacylglycerol	67.6	789.516	C45H74O11	FRMJXPCHGMQHNY-UHFFFAOYSA-N	789.56006:682038 790.56341:1066263 791.56677:534702		2214106	1134814	455386	19156	245687	251850	142985	151858	54527	9313	11210	319574	71783	31484	309327	187955	33708	1062341	112343	17104	591796	231527	17880	5006587	1199218	247320	6327611	1096718	90883	1868984	723000	60353	746376	20261	30688	915209	357388	240259	2670213	404084	204954	2348622	908147
1-18:3-2-trans-16:1-phosphatidylglycerol	100	740.464	C40H70O10P	DSOFJFHIQQEFSK-UHFFFAOYSA-M	740.46381:7961130 741.46716:2395323 742.47052:615692		35906760	31433852	22504564	23125454	20084238	19811892	19575584	17687176	41563596	30536458	28787544	28510458	22511182	19774282	37672080	30354190	27038974	21005650	16768774	14986983	34069316	27899840	25049488	21072430	17035886	15347309	17548970	14353962	13114740	20492824	16388017	14964929	39026680	34364784	29131314	19541086	16506388	15288077	19774504	15719401	15990380	19232090	15836047
1,1-Dibromo-1-chloro-2-propanone	81.2	246.817	C3H3Br2ClO	DKJGWIKRAGVVKN-UHFFFAOYSA-N	246.78438:376110 247.78773:190760 248.79109:0		215198	407578	510954	396741	515321	333432	283495	492683	6354.88	6354.88	6354.88	6354.88	6354.88	6354.88	6354.88	6354.88	6354.88	6354.88	6354.88	6354.88	99041	6354.88	6354.88	214983	197995	242435	574963	166953	368728	187065	285052	63549	182777	363745	125288	239585	193802	299622	467221	606656	386072	694104	599806
1,1-Dibromo-3-iodo-2-propanone	73.5	338.752	C3H3Br2IO	UDPFVNCNMONXIZ-UHFFFAOYSA-N	338.71307:687117 339.71642:0 340.71978:0		1794369	1265120	964459	1258622	1422429	870056	1200617	582186	22940590	10587261	13104290	3912874	2718105	5752977	1819727	3193667	2595493	1240752	880198	1838615	583031	493660	790918	227106	225689	386734	918531	1356582	735231	446488	426652	243340	769747	260609	647287	328459	322950	295058	123520	58410	117328	86518	75595
1,1-Diethoxy-2-hexene	97.9	171.139	C10H20O2	WMQKYHTZGYIHHD-CMDGGOBGSA-N	171.14935:3421142 172.1527:193178 173.15606:168332		5652740	6099546	4987848	2594978	1758638	5393449	1506519	3230594	11348114	3466602	2652073	11789500	6373330	2902920	4330900	4288780	1478307	7788689	3374120	1362473	7476156	4928322	4079344	10347247	2859094	2122906	6862684	7301230	1800080	3524151	6383491	1401601	5321216	7665434	2611472	3456357	3368494	2101321	6756333	3097292	1984692	3570537	3038120
1,1-Dimethoxyethane	100	89.0608	C4H10O2	SPEUIVXLLWOEMJ-UHFFFAOYSA-N	89.06042:2196110 90.06377:0 91.06713:13135077		7809438	7608552	7272194	5962362	3864977	6347438	9117341	9502886	9564199	10740346	11745359	5450100	7233610	7931050	4971492	6322106	4886554	5603876	5152014	6080891	3697160	7740430	10401309	2001159	5430388	2030177	2277820	4347182	2325911	5292472	1926397	3377425	9586448	12070773	13173959	4534568	2680632	6349975	4974980	4242118	5714992	3792774	4006801
1,1'-Ethylidenebistryptophan	100	435.203	C24H26N4O4	DETVQFQGSVEQBH-UHFFFAOYSA-N	435.20261:348509 436.20596:100007 437.20932:97922		1695389	1326338	895930	1096750	888404	1560211	761752	1444401	1693017	1365201	276792	838407	802821	704316	603179	551344	1052868	696040	1133116	1187275	651161	664543	1055681	988484	419980	595228	1040267	655304	703764	913779	831977	654898	800521	987292	463925	660959	825218	885667	409539	1288345	415905	717504	757223
1,11-Tridecadiene	100	181.195	C13H24	NJHSLELGHIYEBI-GQCTYLIASA-N	181.19499:912046 182.19834:97419 183.2017:63334		1441698	2231337	2268747	4039926	2349982	2599966	4433337	4461689	22673	98165	66074	78784	95257	33048	69414	75321	75341	26080	47675	29551	27193	38227	29112	684114	515851	702557	229850	691035	733053	159813	335774	1015257	585860	329067	1167461	193633	517246	458352	318795	645354	182067	365562	373931
1,17-Diamino-4,9,13-triazaheptadecane	89.7	272.282	C14H35N5	WLHDGVSIMKQJQP-UHFFFAOYSA-N	272.25876:2839153 273.26211:562509 274.26547:533070		4457498	4754787	6441007	5870532	4195768	4670516	4069402	3404364	105922	144481	253178	63609	111960	6360.92	284306	69429	6360.92	6360.92	122669	175456	96725	85010	75548	4366770	2481713	3667734	5208897	5647048	4018068	6297090	4889856	4306964	5619920	5639420	5319562	3168040	2908400	2250299	7922896	7087060	5973618	7671006	7214714
1,18-Diamino-5,9,14-triazaoctadecane	89.7	286.298	C15H37N5	ITSJFETYKWFREV-UHFFFAOYSA-N	286.27426:3160643 287.27761:0 288.28097:0		5463640	6164802	4866652	5281706	4569990	5334067	4267212	3882622	328625	229707	384712	194029	294564	95181	191995	53332	63309	164740	57371	5333.18	68466	167731	55132	2563791	3131944	2925950	4391862	4178337	3818665	4601498	4953172	4162609	6470114	3893794	5829199	3406078	2701569	2536704	4182128	4565112	2067948	6153522	6293896
1,2-Di-(9Z,12Z-octadecadienoyl)-sn-glycero-3-phosphate	92.6	695.466	C39H69O8P	OBXRDFNCKFWKNY-WVZYQCMWSA-N	695.48535:153112 696.4887:0 697.49206:0		111024	176484	193515	170324	209969	121372	3190.02	208761	3190.02	3190.02	146876	89190	123542	39109	3190.02	3190.02	72799	118215	3190.02	3190.02	91578	61062	41005	148301	3190.02	54340	121503	74407	187679	364489	103572	273784	166646	90027	216501	65239	408656	105968	409648	276505	182782	329230	346755
1,2-Di-O-palmitoyl-3-O-(6-sulfoquinovopyranosyl)glycerol	100	793.514	C41H78O12S	RVUUQPKXGDTQPG-UHFFFAOYSA-N	793.51404:424032 794.51739:226777 795.52075:0		1869.41	1869.41	1869.41	1869.41	1869.41	27540	1869.41	1869.41	30312	1869.41	1869.41	24600	18951	1869.41	1869.41	1869.41	1869.41	103648	25452	1869.41	83203	50734	28805	60859	49609	1869.41	42251	21862	1869.41	26527	21834	1869.41	33612	1869.41	1869.41	1869.41	1869.41	1869.41	18694	1869.41	1869.41	1869.41	1869.41
1,2-Dioctadecanoyl-3-(galactosyl-beta-1->6-galactosyl-beta-1)-glycerol	84.9	947.668	C51H96O15	LDQFLSUQYHBXSX-HPPMYKKZSA-N	947.63904:209522 948.64239:0 949.64575:0		210691	3619.92	84199	287328	63566	98028	3619.92	3619.92	3619.92	3619.92	3619.92	3619.92	3619.92	3619.92	3619.92	123635	3619.92	3619.92	3619.92	3619.92	3619.92	58550	3619.92	112696	96675	3619.92	97490	123452	3619.92	182589	3619.92	91106	3619.92	3619.92	3619.92	100161	60026	3619.92	139850	122257	197141	94975	169066
11-beta-Hydroxyandrosterone-3-glucuronide	98	483.259	C25H38O9	BRPLOVMHAFXVOQ-HUMIJZDLSA-N	483.24896:427281 484.25231:0 485.25567:268828		72918	178947	151676	122447	133850	106434	71280	79738	213944	133042	52471	188753	140279	43001	101197	161350	62238	3986.52	3986.52	3986.52	106977	103235	208573	65650	116377	117621	73076	75000	128202	1023619	614209	696992	218379	175885	60753	3986.52	49915	56684	61869	47650	3986.52	1020090	517188
11-Deacetylvaltrate 11-(3-hydroxy-3-methylbutanoate)	96.1	481.243	C25H36O9	QHYRSOLVOPZTHU-UHFFFAOYSA-N	481.22916:5972909 482.23251:848242 483.23587:0		18694702	17893192	18049228	17663772	15782623	15303970	12399937	13104405	26998038	24304754	21812050	19079746	17388852	15825206	26868178	26587548	21677050	15966713	14706135	13083865	24726180	22521538	20303600	15111061	15436500	13341723	13074770	12715753	11537133	14913135	13604352	11610041	25919522	25226060	22048070	14965972	13502974	13418060	13134019	13092268	11858221	11804095	12458058
11-Hydroxyeicosatetraenoate glyceryl ester	99.9	395.279	C23H38O5	SSHLWLAPLZCWOT-XYOZOUKRSA-N	395.27664:463403 396.27999:632244 397.28335:0		4341.77	4341.77	171253	132750	59608	73259	123540	56874	60041	4341.77	4341.77	4341.77	4341.77	4341.77	4341.77	4341.77	4341.77	4341.77	4341.77	4341.77	4341.77	63926	4341.77	55065	49244	124231	52032	49578	4341.77	146364	61486	87032	49092	91803	4341.77	53384	4341.77	4341.77	4341.77	4341.77	4341.77	4341.77	48872
11'-Carboxy-gamma-chromanol	99.7	405.3	C25H40O4	IITULCXNOMOXAH-YYULODDRSA-N	405.29602:1681781 406.29937:678659 407.30273:0		4117138	4094174	2300560	2756104	6164872	3641922	3260073	2902184	90626	748841	965287	126295	191610	181432	1469243	4122452	2713533	1571205	1669565	1456196	2475512	2956595	4196798	6957138	3309676	3955099	3204693	2018765	2163559	7141517	4920860	2630367	1423056	1767294	1807478	1888797	3795328	2617061	2411954	2832346	3151956	1808996	2360065
11'-Carboxy-gamma-tocotrienol	99.4	399.254	C25H36O4	QRIWRFHSVDRBRJ-LNRRRGPJSA-N	399.25943:784419 400.26278:149520 401.26614:14796424		1838394	2604047	6536174	6657448	4314882	5552933	1257997	5417744	1998379	2382258	882944	2382370	4595812	2777139	3081892	4085716	4550426	3998914	4889828	5722758	4271379	9685922	6178767	3317094	1739928	2574857	3701392	4805888	3562880	1658961	2435112	4060451	1125479	849125	735816	826793	2021154	1783666	1121997	1923948	2172228	820677	910181
11a,12a-Epoxy-3b-hydroxy-28,13-oleananolide 3-acetate	96.4	513.357	C32H48O5	RJEUVXAJCYTMIC-UHFFFAOYSA-N	513.34387:1177146 514.34722:353120 515.35058:0		2016928	1349199	1426809	886086	1089764	1367227	1030392	504610	5199.37	5199.37	5199.37	5199.37	5199.37	5199.37	5199.37	5199.37	5199.37	5199.37	5199.37	5199.37	5199.37	5199.37	5199.37	509268	503521	968768	148077	180686	232544	191309	135751	159519	498235	353697	245423	233496	83334	207562	66922	5199.37	58829	57001	63443
11Z-hexadecenoic acid	100	699.545	C39H77N2O6P	WQYTWRYAMVCKRS-SBVGDHRDSA-N	699.54358:211592 700.54693:0 701.55029:0		183350	4007.94	84439	4007.94	4007.94	67968	4007.94	4007.94	4007.94	4007.94	4007.94	4007.94	4007.94	4007.94	4007.94	4007.94	4007.94	4007.94	4007.94	4007.94	4007.94	4007.94	4007.94	4007.94	56338	83946	53260	51344	62996	109038	106219	226338	64697	74606	4007.94	4007.94	4007.94	4007.94	4007.94	4007.94	57463	4007.94	90428
12,13(S)-epoxylinolenate	100	290.189	C18H27O3	YZBZORUZOSCZRN-UHFFFAOYSA-M	290.18954:633282 291.19289:0 292.19625:0		1457095	1280890	844696	767409	1520405	1459509	657579	591429	1728151	630202	629373	1566947	884207	898170	726952	569475	1025603	850882	997675	241951	1270107	1095819	1217785	1253016	678137	651994	792388	802883	303288	613417	404543	699381	984748	1065532	974010	898887	738365	429407	1586972	935833	715950	575592	904494
12,14-Octacosanedione	99.4	421.405	C28H54O2	QMTTVPWWUFDPNG-UHFFFAOYSA-N	421.39948:305273 422.40283:0 423.40619:0		271255	176877	45859	214234	186355	173239	122146	169667	2828.57	2828.57	2828.57	39848	77313	2828.57	2828.57	2828.57	57935	2828.57	58456	2828.57	2828.57	56094	33794	80088	350791	370011	45980	458507	247837	48901	80024	176868	136621	238399	69827	503031	399414	313042	341863	329482	281751	79888	57452
12alpha-Hydroxy-3-oxocholadienic acid	100	385.238	C24H34O4	DJVAMCYXFUWMLS-RVOJYKBWSA-N	385.23953:578258 386.24288:0 387.24624:0		3929.51	3929.51	3929.51	3929.51	3929.51	63503	97590	100188	50848	94377	168297	126133	42217	73976	181853	312474	175575	39295	64043	271130	63871	204526	116753	107850	243779	89414	115043	58326	71067	390204	385251	161656	182538	3929.51	3929.51	79575	3929.51	56912	3929.51	56343	126581	124519	406600
13,14-Dihydro PGF-1a	99.9	359.279	C20H38O5	WMHAOJIJVNDMKA-BRIYLRKRSA-N	359.28159:2337107 360.28494:1176787 361.2883:0		4972852	8300484	7838266	9576789	8142777	7368165	7615797	8159997	126973	133434	200978	154956	93584	143794	33295	40486	94524	161387	99247	149733	158592	3329.47	102602	3798530	1124555	2704486	5784086	7536186	2333420	4112160	2413713	2510692	14779937	16290964	16537933	11361195	10257066	9560537	3659854	3001564	1896565	14623596	6810124
13(S)-Hydroperoxylinolenic acid	99.9	311.222	C18H30O4	UYQGVDXDXBAABN-FQSPHKRJSA-N	311.21933:354039 312.22268:0 313.22604:0		368682	393218	511032	904530	239652	308965	462864	332097	259407	850839	264415	1101808	435588	319162	425154	451651	391801	515870	496252	704840	397620	299852	234073	466861	539037	745492	194058	316654	664428	284947	405485	52912	414915	604257	180648	200824	453845	202304	727263	143494	447563	570843	752306
16-feruloyloxypalmitate	99.3	446.268	C26H39O6	DCZDUZNVOVFUCD-UHFFFAOYSA-M	446.26193:457436 447.26528:0 448.26864:0		232211	276508	293883	151478	79634	79170	195313	103509	54355	4593.57	60857	77514	4593.57	56892	4593.57	124520	76454	85172	49480	74939	4593.57	64728	45936	206780	204843	65068	303482	197523	99284	232327	165753	255692	246515	4593.57	126805	202200	47649	95127	56340	123581	291578	65707	152217
16-Hydroxy-hexadecanoic acid	99.9	271.228	C16H32O3	UGAGPNKCDRTDHP-UHFFFAOYSA-N	271.23019:231220 272.23354:0 273.2369:0		189951	190876	11823.8	257438	183136	179656	11823.8	150543	141908	11823.8	161406	11823.8	154666	127431	163092	159682	170399	11823.8	203967	11823.8	11823.8	131070	11823.8	162247	11823.8	11823.8	190017	11823.8	11823.8	11823.8	188570	137809	11823.8	11823.8	292528	11823.8	11823.8	155076	11823.8	11823.8	145869	192485	11823.8
16-oxo-palmitate	99.8	268.205	C16H29O3	NKVUEIHJDGURIA-UHFFFAOYSA-M	268.2019:438232 269.20525:0 270.20861:0		4115.79	4115.79	4115.79	151298	4115.79	79190	138638	46696	4115.79	4115.79	4115.79	4115.79	4115.79	4115.79	69171	4115.79	4115.79	4115.79	4115.79	4115.79	4115.79	4115.79	4115.79	4115.79	51659	4115.79	4115.79	4115.79	4115.79	4115.79	49160	4115.79	4115.79	4115.79	43266	48617	4115.79	4115.79	4115.79	49877	4115.79	63949	42218
2-Methylbenzaldehyde	100	121.065	C8H8O	BTFQKIATRPGRBS-UHFFFAOYSA-N	121.06509:2957495 122.06844:243878 123.0718:66350992		9116513	11703548	16672538	11071619	18618502	21293274	13448246	9823753	18723436	17112090	7795747	19472902	14432228	6748826	12971534	11929535	14928810	11178442	8723699	4210053	10450092	5081713	13525534	15610950	10353973	13671703	13482199	5189598	9841250	21780790	9951118	9758753	24939100	5227164	13722113	13823729	8492559	7296224	11817447	11734389	9621987	12821062	7486891
2-Methylthio-N6-(delta2-isopentenyl)adenosine	99.9	380.14	C16H23N5O4S	VZQXUWKZDSEQRR-SDBHATRESA-N	380.1377:760664 381.14105:210827 382.14441:0		2239429	2384618	1925046	2484017	2075641	1233092	1756303	1566417	2119942	2007132	1809606	2493389	1769934	2194074	2212615	1820367	1068633	2611075	1437566	1862703	2637995	1692861	742272	1443997	2563430	1366432	1242747	912555	1606372	1701541	1959173	1981968	2602006	2308392	2436049	1639284	2270563	1093553	2623301	1865071	1267312	1510134	2056432
2-N-Amylfuran	100	139.112	C9H14O	YVBAUDVGOFCUSG-UHFFFAOYSA-N	139.11168:274605 140.11503:0 141.11839:0		269401	313886	46175	295781	68918	57837	2775.8	178848	54709	36365	42310	99320	38833	43258	129712	37636	50547	59611	45977	2775.8	83497	2775.8	48292	146508	153021	220832	92399	47843	82931	44679	2775.8	34829	2775.8	45860	2775.8	38259	42259	32869	125424	56814	36312	115991	2775.8
2-Naphthalenethiol	99.8	159.027	C10H8S	RFCQDOVPMUSZMN-UHFFFAOYSA-N	159.02403:22266378 160.02738:2699972 161.03074:614894		117977624	121931456	39528396	79854568	61554308	102454448	63820788	44499312	78853088	89653832	44491576	29039102	24863918	99583832	111138360	103983872	88604888	100301952	63701820	70468344	64472700	104375232	105622384	91330528	87866896	69112584	67321648	29105334	78062680	77905440	61169340	93227024	74685216	94091696	34440776	77655120	32017846	45258440	91345600	69911416	77973680	87445216	71579208
2-Naphthol	100	143.05	C10H8O	JWAZRIHNYRIHIV-UHFFFAOYSA-N	143.04865:10195326 144.052:19631552 145.05536:644855		61189052	44387312	11468080	71066496	70380712	65905028	21672114	43716064	53020212	13752742	42279440	49323904	65318820	22239584	20550822	43817924	24068416	19889778	44887280	44812764	53231712	55952452	12751388	14407815	63025632	17873244	58490168	51758524	28621080	52413824	40122616	20986316	64605724	47247620	29623998	30816196	51268108	20902374	41985320	23167512	19122556	23180636	29627422
2-Nonenoic acid	100	157.122	C9H16O2	ADLXTJMPCFOTOO-FPLPWBNLSA-N	157.12209:476173 158.12544:0 159.1288:0		875104	622315	1233201	846105	858421	381760	628865	223636	633264	576116	633511	404146	814477	668976	795984	675736	147681	595295	713788	634313	1114942	310988	976837	282603	241028	988126	593518	303332	421232	1044148	242131	312651	297732	616311	700243	268841	653246	513893	365322	255208	676348	560033	1050516
2-O-(6-Phospho-alpha-mannosyl)-D-glycerate	70	347.039	C9H17O12P	BOLXAGHGKNGVBE-MTXRGOKVSA-N	346.99625:1571747 347.9996:188023 349.00296:633902		2401849	2549725	1758107	2396578	1591599	1885674	1640126	1662893	7161760	4870438	2656706	6644757	5843420	4786331	6302762	5274256	2452763	7089687	5126724	5524230	4348880	4888574	4512282	1820295	1186731	1325890	2511010	2015364	1682459	2470232	2255137	1330910	2543992	1332314	1642091	2198779	2241593	1835065	2656288	1877515	2040954	2527734	1450177
2-O-Feruloylhydroxycitric acid	99.9	385.077	C16H16O11	QAEWENIBBUMYIB-HWKANZROSA-N	385.07379:780475 386.07714:0 387.0805:0		183295	250835	197206	9986.95	278496	186156	112594	184478	9986.95	9986.95	9986.95	9986.95	133705	9986.95	9986.95	339972	9986.95	9986.95	171638	9986.95	314073	340658	9986.95	181190	9986.95	262504	149675	208800	410175	9986.95	137910	319426	9986.95	291006	709729	143631	170173	196642	151991	9986.95	245292	155590	346047
2-O-p-Coumaroylhydroxycitric acid	99.9	355.066	C15H14O10	ZHUVVSHTKJAVQB-ZZXKWVIFSA-N	355.06351:183037 356.06686:0 357.07022:0		218733	202820	135290	68293	57776	3615.38	60603	72703	3615.38	114597	110002	165463	71197	229420	115153	108887	169203	208282	3615.38	120780	89605	3615.38	3615.38	117956	59379	58124	72093	46669	3615.38	73632	86606	53680	139767	52920	53105	195092	3615.38	3615.38	154312	52994	3615.38	75669	212848
2-O-Protocatechuoylalphitolic acid	98.6	609.379	C37H52O7	MKDOBXUKRMFQNI-UHFFFAOYSA-N	609.37024:489316 610.37359:0 611.37695:0		9782.1	9782.1	9782.1	9782.1	9782.1	9782.1	9782.1	9782.1	9782.1	9782.1	9782.1	9782.1	9782.1	9782.1	9782.1	9782.1	9782.1	9782.1	9782.1	9782.1	9782.1	9782.1	209964	9782.1	292398	401462	186112	172592	324355	9782.1	97821	9782.1	250845	739623	227987	291120	9782.1	164641	9782.1	9782.1	9782.1	9782.1	9782.1
2-Octenoylcarnitine	100	284.187	C15H27NO4	YMIVWYONPRZBEJ-LXKVQUBZSA-N	284.18799:650610 285.19134:1131765 286.1947:7357422		530945	327124	570187	502228	1089690	1200118	1214336	959706	90184	88536	141178	150570	47560	62985	37073	113510	35309	80496	126075	107984	173285	203609	180021	135986	491012	243622	242450	297013	308095	1088970	1601642	1310316	1022966	1208061	1116518	358948	506261	221263	417645	477176	462363	754687	1079220
2-Oxo-3-hydroxy-4-phosphobutanoic acid	94.9	212.981	C4H7O8P	MZJFVXDTNBHTKZ-UWTATZPHSA-N	212.96445:1087656 213.9678:577824 214.97116:3415128		2422674	4487238	5450320	4879666	5981928	3725112	3142795	5504918	3462869	3714188	2222677	3175360	3439812	1841141	4749407	3998905	3413829	1798926	2650025	2417104	3625612	1794851	3545680	3228332	1217470	3812533	2044538	1805436	4130705	4144871	3930165	2925051	3756654	1901964	2752023	1928122	947255	1521541	3302519	3694837	1763710	3300603	1881122
2-Oxo-5,11(13)-eudesmadien-12,8-olide	99.3	245.118	C15H18O3	DSTJGYCTYZXZNH-UHFFFAOYSA-N	245.12424:473316 246.12759:0 247.13095:0		417237	217771	350321	501797	566794	170394	150897	333991	103561	157394	43816	352030	237112	100636	125274	135441	58990	67778	69890	65499	268435	335480	97531	826516	371039	205353	330330	959919	600500	449833	598527	724136	396124	581747	169611	838919	1011447	448259	1142787	1499634	1321970	598648	560005
2-oxo-6-methylthiohexanoate	97.4	174.036	C7H11O3S	GRUGZHAOXOPASC-UHFFFAOYSA-M	174.02475:1359360 175.0281:0 176.03146:1138658		2569776	2100337	1688222	2082115	1317433	1059050	694757	764698	3847042	3014322	2803936	3640422	3113475	3572378	3018266	3171977	2833625	2550734	3728374	2795635	4456196	2921970	2439354	879912	1100187	1175405	999153	679954	943073	1361992	1270446	1147381	1240348	947602	574440	1088748	293699	436230	1071773	1037094	684205	919395	1700668
2-Oxoarginine	100	172.073	C6H11N3O3	ARBHXJXXVVHMET-UHFFFAOYSA-N	172.07234:4089500 173.07569:1135346 174.07905:544681		6479164	20780180	9277124	6308460	16621314	14264829	1562046	8202282	469296	54599	117108	464294	166694	277194	349262	474131	164906	361522	210732	313201	902032	166643	309635	5367907	3608716	4295774	1918122	4300201	1984750	8292482	3952678	6045088	10989079	5971081	16883692	3833981	2451350	2544770	4779555	3258816	2486362	1969488	4424610
22-hydroxydocosanoate	99.9	354.315	C22H43O3	IBPVZXPSTLXWCG-UHFFFAOYSA-M	354.31201:3877581 355.31536:639720 356.31872:0		938811	12148838	9401600	8772927	8808560	11516197	8573282	9074771	9999.5	9999.5	9999.5	9999.5	9999.5	9999.5	9999.5	9999.5	9999.5	99995	9999.5	9999.5	9999.5	9999.5	9999.5	209811	506561	242562	710626	923702	389132	4339584	3035752	2528206	11634089	11466760	11493308	6796469	3271798	5115512	8248012	4587066	8187036	17223476	17286694
22-oxo-docosanoate	96.1	352.299	C22H41O3	PYBWSGBQPKXKOQ-UHFFFAOYSA-M	352.2847:547561 353.28805:141400 354.29141:0		303850	111154	492246	419142	308772	596956	281548	190235	221046	350735	263265	428785	426224	139442	751005	438697	130693	426854	287226	260866	334704	252471	74903	153190	303435	274255	206358	572889	327222	375648	222511	272369	532568	438121	236821	314877	124896	135621	324260	395323	98013	175193	225589
23-Dehydrocholesterol	99.7	385.346	C27H44O	QWRSWWMDQCPOTC-IUYVAJSCSA-N	385.34262:860673 386.34597:0 387.34933:0		4629.95	311865	217189	230275	360834	470237	169600	178870	51620	48946	4629.95	4629.95	4629.95	4629.95	4629.95	4629.95	4629.95	4629.95	4629.95	4629.95	4629.95	4629.95	4629.95	159706	56631	114966	286676	4629.95	57424	4629.95	4629.95	4629.95	126045	50071	147997	68374	122299	50171	4629.95	4629.95	4629.95	58272	55998
3-Ethyl-2-(1-pyrrolidinyl)-2-cyclopenten-1-one	99.9	180.138	C11H17NO	XYFITVFPQSIWES-UHFFFAOYSA-N	180.13596:377035 181.13931:0 182.14267:0		308074	474510	956232	633219	581329	550216	348973	724919	521456	483827	256955	533909	423420	457121	288296	161928	416196	369503	601548	302788	276625	495281	372567	229907	302010	379175	281102	357082	334146	408587	221762	513853	211790	310533	443307	197961	583087	286254	561933	910478	591605	1024665	352868
3-Ethylpyridine	98.9	108.081	C7H9N	MFEIKQPHQINPRI-UHFFFAOYSA-N	108.07352:805925 109.07687:1716440 110.08023:247009088		910794	2518513	1439280	675218	386006	921147	740097	444941	304016	517518	660995	200198	172298	704534	277637	308826	681719	1260629	145584	168421	1185174	636924	454529	255188	474665	608181	289503	592123	847139	931598	416412	100330	1386233	1894686	2178553	654742	603212	914931	241255	179645	855388	182450	398825
3-Hexadecanoyloleanolic acid	73.1	693.583	C46H78O4	WAESUNHGNAUFBW-UHFFFAOYSA-N	693.54315:767634 694.5465:199512 695.54986:0		304180	185947	639593	519856	317268	352732	180845	207040	9508	950.818	950.818	34944	9649	11977	11318	950.818	950.818	950.818	950.818	950.818	950.818	950.818	950.818	950.818	950.818	950.818	950.818	950.818	950.818	950.818	950.818	16156	17652	950.818	950.818	950.818	950.818	950.818	13729	16271	13470	21262	16449
3-Hydroxy-11Z-octadecenoylcarnitine	100	440.338	C25H47NO5	DGNPJQDFCXFOEZ-OEPBMOORSA-N	440.3367:1126543 441.34005:0 442.34341:0		289063	348745	412589	347436	192127	168034	237977	422552	3765480	4875534	3639444	4441486	4539308	4492154	3886648	3762991	1807325	3931773	3441621	1949259	3434522	3058222	3492826	4446.67	4446.67	4446.67	62304	81465	4446.67	4446.67	4446.67	46745	4446.67	4446.67	44467	58073	4446.67	57162	4446.67	4446.67	4446.67	4446.67	4446.67
3-Hydroxy-4-isopentenyl-5-methoxybibenzyl-2-carboxylic acid	100	339.16	C21H24O4	CTNFTPUIYFUXBE-UHFFFAOYSA-N	339.1597:1799150 340.16305:230234 341.16641:0		3979855	2576975	2370472	4672184	4097239	2598716	972100	1031248	599504	1129316	1668559	2136939	615891	1148496	865241	485100	596106	730085	610852	478991	834778	775310	762826	1744881	2284847	1509841	881649	1037281	1615565	657163	499714	1368898	1743623	1035528	930828	1345238	909097	520410	1586408	1677305	1349764	879500	1261431
3-Hydroxy-4,5-dimethyl-2(5H)-furanone	100	129.055	C6H8O3	UNYNVICDCJHOPO-UHFFFAOYSA-N	129.05481:4917639 130.05816:12801102 131.06152:587660		27981060	8535826	13516848	25872646	35022972	41180828	23870246	16405134	27029154	21024944	23187664	19563664	6195671	14360653	16599808	6107944	12518950	28991250	25972552	9709902	9553349	15248907	3512084	22398886	18950088	11298713	10349946	12748686	16869740	10186456	10415040	8460029	6408985	8207698	5570138	9617433	10898934	8045472	53679112	33878228	21040716	6900016	16360281
3-Hydroxy-5, 8-tetradecadiencarnitine	99.4	382.26	C21H37NO5	YLCGQCCCWXNFOA-YAAUQWKMSA-N	382.26517:2511222 383.26852:1267353 384.27188:6121359		4609.36	4609.36	4609.36	92466	4609.36	4609.36	91475	67393	4609.36	4609.36	4609.36	1179234	903614	1017994	675262	1943297	709123	9723639	5788416	653872	7498735	2810457	1420778	9403285	4184186	4348550	7250743	11767562	5610054	2978568	1195346	1209082	396621	700770	228312	824553	514250	1016645	415428	496277	316608	488677	322555
3-Hydroxy-9-hexadecenoylcarnitine	100	412.307	C23H43NO5	WAGYLURELCUJPG-RPZXQYRRSA-N	412.30652:2496923 413.30987:744435 414.31323:100197		4142861	4088910	4394770	3605371	4250471	4056215	4242846	4491336	28568	91640	41633	329236	309746	532449	536366	44100	120874	983895	1314951	940723	1035510	838229	1347763	2889101	3982508	1570204	3835368	1888101	2908439	3720772	2459558	2065218	7274356	7600704	4914732	1000057	1796876	1401963	328828	365615	584456	425890	1052716
3-Hydroxy-carbofuran	99.8	236.093	C12H15NO4	RHSUJRQZTQNSLL-UHFFFAOYSA-N	236.09564:1078186 237.09899:0 238.10235:0		768456	389518	1232594	3813004	2298858	2387349	4583356	2793310	629379	187248	325066	265877	291067	594113	86559	209846	104262	71772	119236	423750	259455	626505	168111	1293762	2032366	2163041	258129	474006	468556	609821	1271632	841750	130681	148545	359936	337378	560018	412397	880150	395908	587323	444977	178363
3-Hydroxy-cis-5-tetradecenoylcarnitine	95.8	384.276	C21H39NO5	BCZXLGKYFZTAJX-JDWANTKOSA-N	384.2901:454736 385.29345:0 386.29681:737965		11044.6	11044.6	11044.6	11044.6	11044.6	205123	128833	11044.6	11044.6	159956	134359	186691	114790	530642	641234	528120	117192	299992	454324	127478	667953	161698	287373	158336	475686	273938	356030	616197	261466	188319	317492	11044.6	203256	11044.6	331264	11044.6	527781	11044.6	160223	218950	227745	139096	129740
3-Hydroxydodecanedioic acid	99.7	245.139	C12H22O5	FYVQCLGZFXHEGL-UHFFFAOYSA-N	245.1358:2503190 246.13915:178483 247.14251:0		5214756	4272724	3402574	2476866	5115345	5948089	2241519	2575120	58795	176982	122846	254906	367082	68061	239006	203929	273921	262618	314687	190879	135930	77581	78125	2072607	1342343	2723727	1254374	2158630	1885499	971772	800901	1065124	2387543	3513234	1483323	825108	1054593	1475158	1189332	1373353	377722	1533228	2474532
3-Hydroxyhexadecadienoylcarnitine	88.8	410.291	C23H41NO5	CBBAYEUCTOLHMQ-WLXWJKFFSA-N	410.26688:464271 411.27023:0 412.27359:0		109656	211792	191745	152179	160918	4048.66	140532	321951	4048.66	80030	194786	61888	210816	58807	135509	4048.66	79792	77069	4048.66	53878	215555	226941	176334	272451	353549	207066	390569	376263	638488	761649	421508	761269	87479	196808	260510	532472	935811	1159475	928455	1324195	753838	1099131	237957
3-Hydroxyhexadecanoylcarnitine	65.4	416.337	C23H45NO5	MHJOYNGEDDXLLU-LBAQZLPGSA-N	416.29095:530234 417.2943:0 418.29766:0		4317.18	73098	4317.18	4317.18	70820	127596	4317.18	57534	4317.18	4317.18	4317.18	4317.18	4317.18	4317.18	4317.18	4317.18	4317.18	4317.18	4317.18	57352	4317.18	4317.18	4317.18	4317.18	4317.18	4317.18	4317.18	4317.18	4317.18	4317.18	65335	4317.18	57079	4317.18	46431	4317.18	4317.18	55231	4317.18	52947	4317.18	4317.18	4317.18
4-hydroxy-2-nonenal-[Cys-Gly] conjugate	100	330.125	C14H23N2O5S	XLGVEZUMGDAHMH-UHFFFAOYSA-M	330.12622:579267 331.12957:0 332.13293:957692		107470	556790	181862	152591	423398	647915	304159	522976	6526.72	6526.72	261530	6526.72	142684	135322	248627	6526.72	6526.72	6526.72	6526.72	160368	196044	6526.72	6526.72	172272	263413	100259	91492	530386	235467	218825	522328	121207	441562	586397	194597	195932	234595	65267	86922	108522	255652	309458	142156
4-hydroxy-2-nonenal-[L-Cys] conjugate	99.9	275.119	C12H20NO4S	XJUXNVLIARNBIH-UHFFFAOYSA-M	275.11685:2819313 276.1202:1275039 277.12356:0		18098280	25057352	16955854	27182346	18643828	20528148	13501805	19202968	14809931	9090112	10851152	5569474	7126359	12939405	12106570	4649995	3895503	24767412	7550457	10343732	4569514	11995545	13267426	18482042	11379340	13721295	7567664	10190910	9100784	14756252	13258775	12505189	15205781	5610296	22331658	13469066	22123490	12255872	9292172	11804565	15375724	17651590	3484223
5-Ethyl-2,3-dimethylpyrazine	98.4	135.093	C8H12N2	CIBKSMZEVHTQLG-UHFFFAOYSA-N	135.10165:888855 136.105:99981 137.10836:3062469		755051	4017182	3661556	2390283	1772857	1573494	836826	395383	1894214	1071773	672015	2030884	1282874	2176153	2346596	1576698	1114494	2320083	2175402	652343	1317763	1683247	909470	2007536	1726152	986112	952031	1093785	1382232	1888269	2052768	828829	2184793	2485468	3336314	2541526	2963148	1459551	1711979	1195146	1106860	3348046	3624750
5-Heneicosyl-1,3-benzenediol	94.5	403.358	C27H48O2	BLHLKJLSYHEOGY-UHFFFAOYSA-N	403.375:258477 404.37835:0 405.38171:0		206768	3493.35	206902	3493.35	80147	3493.35	271066	3493.35	3493.35	3493.35	3493.35	3493.35	3493.35	34934	3493.35	3493.35	3493.35	3493.35	3493.35	3493.35	3493.35	3493.35	62461	223039	3493.35	3493.35	3493.35	107258	137240	124590	314474	117694	235549	3493.35	3493.35	3493.35	3493.35	3493.35	56699	78944	115115	3493.35	3493.35
5-HETE	99.8	321.242	C20H32O3	KGIJOOYOSFUGPC-JGKLHWIESA-N	321.23932:189520 322.24267:0 323.24603:0		181598	7332.5	7332.5	7332.5	7332.5	7332.5	7332.5	7332.5	7332.5	111888	7332.5	7332.5	7332.5	115206	104028	90016	83407	120359	107370	7332.5	7332.5	125387	7332.5	217353	7332.5	7332.5	7332.5	109973	92621	127861	7332.5	89472	100748	7332.5	7332.5	7332.5	94845	142468	7332.5	7332.5	102591	102777	7332.5
5-Hydroxyuracil	99.8	129.03	C4H4N2O3	OFJNVANOCZHTMW-UHFFFAOYSA-N	129.02615:12426742 130.0295:11889976 131.03286:403209		51399312	33074478	49587216	45193464	49908828	46872808	40434812	33268160	5415688	4748522	5304898	10092050	4645584	30064692	4716604	4133050	4219444	6849416	9031643	6441468	11495834	6476043	4610608	72925608	64943476	58756736	45547024	53502392	47877656	36274036	42721940	31071718	44944248	48251784	38601600	58339200	60307376	45847644	62698240	55442420	38040348	58646352	57511792
5-L-Glutamyl-taurine	100	253.05	C7H14N2O6S	WGXUDTHMEITUBO-YFKPBYRVSA-N	253.05005:578782 254.0534:0 255.05676:0		1885561	1939566	1949075	1392478	1214440	2273662	1267366	437883	1413374	1071771	1969980	789826	2341032	956440	1992679	866629	1209651	1653038	1514260	2291992	1813706	919580	1068103	1196656	979814	897913	2214119	2300068	1184243	663766	1891504	1179028	1183584	1153836	1300181	1623187	2381422	1394983	1514131	2058640	1720129	1283274	1846455
5-Methoxytryptophan	100	233.093	C12H14N2O3	KVNPSKDDJARYKK-JTQLQIEISA-N	233.09441:1465357 234.09776:0 235.10112:0		96561	490441	1004226	507697	766714	943593	578453	574672	3898.3	3898.3	3898.3	3898.3	43369	3898.3	175706	3898.3	3898.3	57996	3898.3	133573	52975	49564	3898.3	2512509	3860906	2557660	339891	621771	404402	5802632	5751133	4676798	1837003	1637837	1487555	1299590	1693194	2108280	3304828	1405889	1300904	955557	447798
5-Methyl-2-phenyl-2-hexenal	100	189.127	C13H16O	YURDCJXYOLERLO-LCYFTJDESA-N	189.12744:209695 190.13079:0 191.13415:273286		382903	443330	370565	347421	540341	174729	319779	458644	7942	47354	10571	9397	14442	22250	24621	45240	25874	12720	12856	41278	14266	14648	11908	30035	102242	159616	98637	30292	131045	178917	147143	407388	224416	299031	316409	143113	71208	183820	234650	184339	105463	357747	456277
5-Methyl-2(3H)-furanone	100	97.0295	C5H6O2	BGLUXFNVVSVEET-UHFFFAOYSA-N	97.02897:613081 98.03232:127351120 99.03568:3419356		374528	377098	1087386	534125	447479	178912	148413	347236	428100	866677	399935	506989	670654	271494	218701	136973	143375	1223409	678838	499926	406630	239429	438885	463999	642440	134646	188104	219186	262244	380551	282103	262111	512041	208324	348849	427887	658820	456654	505601	641396	174494	391052	400425
5-Methyldeoxycytidine	98.4	240.099	C10H15N3O4	LUCHPKXVUGJYGU-SPDVFEMOSA-N	240.0901:563853 241.09345:0 242.09681:0		566460	723296	488467	1076652	752376	1081913	898272	1880697	145408	216082	256739	218882	203586	113658	264800	331656	407926	148713	308506	427631	303410	218375	94864	695419	149564	227695	307530	456355	299375	1440323	1854081	2450705	150771	186843	555014	1074599	1082870	1398111	224360	249048	184774	324463	654701
5-Methyltetrahydrofolic acid	98	458.179	C20H25N7O6	ZNOVTXRBGFNYRX-ZGTCLIOFSA-N	458.18951:205499 459.19286:0 460.19622:0		219751	9989.82	9989.82	180905	9989.82	9989.82	9989.82	9989.82	9989.82	9989.82	9989.82	155570	219823	111702	9989.82	9989.82	9989.82	9989.82	134939	9989.82	9989.82	9989.82	9989.82	9989.82	9989.82	9989.82	9989.82	158704	9989.82	155075	208861	9989.82	9989.82	9989.82	9989.82	9989.82	9989.82	297110	9989.82	9989.82	103998	9989.82	9989.82
5-Methyltetrahydropteroyltri-L-glutamate	87.7	716.265	C30H39N9O12	HVRNKDVLFAVCJF-VJANTYMQSA-N	716.23889:370052 717.24224:0 718.2456:0		187192	105217	238282	426286	298192	272957	197905	277892	4094.79	48721	4094.79	74572	4094.79	4094.79	4094.79	65861	4094.79	4094.79	72048	4094.79	4094.79	4094.79	4094.79	87738	142687	61939	140038	278576	470321	794956	694793	85691	115706	56683	456237	334952	90096	154126	321470	193855	76060	384622	211758
5'-Methylthioadenosine	100	296.082	C11H15N5O3S	WUUGFSXJNOTRMR-IOSLPCCCSA-N	296.08093:564190 297.08428:0 298.08764:1750173		263586	230627	106904	263789	4107.5	239630	434749	459040	4107.5	4107.5	4107.5	4107.5	4107.5	4107.5	4107.5	4107.5	4107.5	4107.5	41075	4107.5	4107.5	4107.5	4107.5	344597	677444	236875	152642	4107.5	538991	100333	4107.5	76794	165438	139052	72515	92712	4107.5	58934	93319	206912	4107.5	62076	81163
7-Methylguanosine	100	299.122	C11H16N5O5	OGHAROSJZRTIOK-KQYNXXCUSA-O	299.1236:559486 300.12695:0 301.13031:0		1693394	1777410	1440955	986699	1457808	1327728	577580	766692	830535	990494	594047	1596964	736402	1191946	1176942	916054	656456	935520	1410077	833378	745672	1085911	907470	1320014	675741	1063510	978876	777506	634274	1028770	758437	631327	736491	1394664	696161	889816	1319065	766806	1467683	1176897	677512	1579223	1820146
7-Octadecenoic acid	100	283.263	C18H34O2	RVUCYJXFCAVHNC-VAWYXSNFSA-N	283.26285:311777 284.2662:0 285.26956:0		624222	315118	158758	8019.9	8019.9	493274	408455	261708	8019.9	8019.9	8019.9	8019.9	8019.9	8019.9	8019.9	8019.9	8019.9	133413	8019.9	8019.9	8019.9	8019.9	109530	273867	225046	8019.9	369213	111734	81668	187568	177041	162451	349774	8019.9	167678	143742	88061	96599	302738	86518	8019.9	80199	225141
8-Dotriacontenoic acid	86.9	477.468	C32H62O2	FIVMSLMTKGJUEI-OCOZRVBESA-N	477.44116:1756400 478.44451:0 479.44787:0		1103381	2365160	1748396	962251	1635925	494897	1715273	1172701	134817	55602	4164.6	4164.6	4164.6	4164.6	4164.6	43074	41646	4164.6	44700	4164.6	4164.6	4164.6	4164.6	3314291	1046739	2151107	1067108	1359996	710358	408698	78626	197773	329416	547680	117631	180448	223266	167696	294352	87276	78299	344921	108203
8-Heptadecenal	100	253.253	C17H32O	UZXKSNXOPFPOKK-MDZDMXLPSA-N	253.25278:769378 254.25613:173524 255.25949:163585		474231	205677	261814	172426	205109	335122	1009091	806107	158089	61126	103469	238341	39770	132730	61803	2693.99	32378	147931	63243	26940	133271	87146	2693.99	265739	434608	280542	31299	27851	223251	153115	181466	136182	130298	58592	76122	227062	261710	101750	176990	102401	202781	30844	38196
8-Hydroxyguanosine	99.9	300.094	C10H13N5O6	FPGSEBKFEJEOSA-UMMCILCDSA-N	300.09134:597221 301.09469:0 302.09805:0		1040008	1863349	1675330	2218075	919644	2042785	2533621	2311062	1672647	1972573	1506330	1413506	2187193	1376079	649239	2127006	2198256	808945	2100111	1178606	644840	1326513	2222330	734937	1558330	1410025	707518	1775856	1044769	1382942	1957119	1051017	1418332	1856679	1375870	1229163	1372930	972946	929791	1164155	877314	996881	785163
8-Oxohexadecanoic acid	100	271.227	C16H30O3	SEWAOKNHYLYQEL-UHFFFAOYSA-N	271.22711:9955496 272.23046:1706227 273.23382:0		17044700	18250444	16426213	15583985	14552416	15363192	10680889	10941393	14855404	962296	283064	428491	501790	757668	360616	421742	542586	350815	119884	296228	305821	132470	328043	128300	26098250	25508572	22290316	2908397	5715203	3354274	12377239	11778744	10238286	3954162	4715862	2386290	3290746	1743866	2339513	5421554	6279320	5705078	7109934
9-Hydroxytridecyl docosanoate	99.5	539.54	C35H70O3	SOELRCQALJYJGU-UHFFFAOYSA-N	539.54486:419611 540.54821:0 541.55157:0		4549.33	90399	4549.33	4549.33	273141	101783	69571	4549.33	4549.33	125155	4549.33	4549.33	4549.33	4549.33	4549.33	4549.33	4549.33	4549.33	4549.33	4549.33	144017	4549.33	67750	124061	4549.33	4549.33	92783	4549.33	4549.33	93052	87118	66076	4549.33	124002	4549.33	88608	4549.33	70772	530487	76385	70770	114826	314686
9-Octadecenoic acid 1-[(phosphonoxy)methyl]-1,2-ethanediyl ester	100	699.497	C39H73O8P	MHUWZNTUIIFHAS-UHFFFAOYSA-N	699.49799:501764 700.50134:379192 701.5047:0		4406	86799	153261	206043	385094	92009	123923	327832	74286	81572	268476	96532	55220	49421	4406	100028	121531	50119	57227	119141	4406	4406	90813	67737	146299	65208	319335	126207	656662	87666	80758	419355	155095	215631	152012	65962	211935	144986	456342	350689	456938	185347	201831
9-Octadecenoic acid 1-[[(1-oxohexadecyl)oxy]methyl]-2-(phosphonoxy)ethyl ester	98.3	675.496	C37H71O8P	ZSXHMDPHNCOWSV-ISLYRVAYSA-N	675.48663:882540 676.48998:472988 677.49334:66178		8816507	3066917	2303539	4381784	4685399	5234136	5320560	2812394	20134	2013.44	2013.44	2013.44	2013.44	2013.44	2013.44	2013.44	2013.44	2013.44	2013.44	2013.44	23816	2013.44	2013.44	490821	879407	949130	100596	126140	157294	673410	1477756	462592	226490	316641	575358	158963	153739	197199	431763	852929	489675	399228	134357
9-Oxooctadecanoic acid	98.4	299.258	C18H34O3	KNYQSFOUGYMRDE-UHFFFAOYSA-N	299.24918:245316 300.25253:0 301.25589:445678		156181	143549	188350	9196.76	9196.76	293362	9196.76	9196.76	9196.76	9196.76	347351	9196.76	263242	9196.76	119601	9196.76	140751	132027	116479	9196.76	9196.76	9196.76	9196.76	9196.76	109837	113366	9196.76	9196.76	187990	9196.76	9196.76	9196.76	165925	9196.76	111634	127318	9196.76	9196.76	115076	9196.76	91968	9196.76	262415
9-Pentadecenoic acid	97	241.216	C15H28O2	DJCQJZKZUCHHAL-VOTSOKGWSA-N	241.2038:2458189 242.20715:0 243.21051:0		10479369	8547355	8391068	8787786	8463676	7504454	7316528	7275598	2355962	3268446	2345534	4183925	3466539	3132910	3991117	3489492	3190473	3692510	2581545	2592284	4364510	3450912	1971658	3508400	2733413	2460618	6177744	5949894	5785359	2796780	2065879	1806972	3920230	3940537	3116133	3090430	2363398	2586687	5207433	5405658	4784809	2325220	3484740
9-Tetradecenal	100	211.206	C14H26O	ANJAOCICJSRZSR-UHFFFAOYSA-N	211.2058:723260 212.20915:97691 213.21251:0		2284000	1449436	1770172	2194018	1217936	1610209	1299410	1427518	239305	107976	145521	130686	196119	90691	163070	100616	42230	35908	48340	133274	93076	34603	82215	717866	637558	475614	208249	343269	273583	461288	561844	434954	332370	576845	406658	216375	386882	210046	380213	363381	469148	491409	678298
9,10-Epoxy-18-hydroxy-octadecanoic acid	82.3	313.238	C18H34O4	ITTPZDMHCNGAGQ-UHFFFAOYSA-N	313.26965:337666 314.273:0 315.27636:0		224959	340602	494100	11437	213088	205029	11437	11437	182504	316994	11437	188162	157378	11437	176859	180922	11437	376079	163956	176901	142635	200104	168055	276172	11437	153864	361203	164220	137466	11437	145372	142673	11437	192728	187888	358076	360203	151254	327465	236386	133223	187195	173921
Arg-Arg-Arg	95.5	485.307	C18H38N12O4	XPSGESXVBSQZPL-UHFFFAOYSA-N	485.29138:533889 486.29473:0 487.29809:0		94628	126117	112745	169260	195287	541032	315800	236664	35326	77398	2964.47	84352	2964.47	2964.47	2964.47	2964.47	31088	51720	2964.47	2964.47	2964.47	2964.47	2964.47	1470840	757124	1762242	107099	304433	237498	36703	151723	277145	350661	496071	210835	52087	73936	29645	152436	149783	62837	47651	125802
Arg-Thr-Lys-Arg	99	558.348	C22H45N11O6	UPLCTTWJNCYYAW-UHFFFAOYSA-N	558.35522:558444 559.35857:0 560.36193:0		141642	88339	41303	88553	52942	68433	115812	109313	56070	2203.37	2203.37	2203.37	2203.37	2203.37	2203.37	2203.37	2203.37	2203.37	2203.37	2203.37	2203.37	36526	2203.37	2203.37	24147	2203.37	87273	116930	85628	167359	174542	223918	2203.37	2203.37	2203.37	2203.37	2203.37	2203.37	2771542	1538684	2113706	85503	25698
Arginine-betaxanthin	95.2	536.505	C34H67NO3	CNOVLYHRDNYVLT-DRRKUCBYSA-N	536.52051:244422 537.52386:0 538.52722:0		280960	79408	77055	379952	265975	202172	92324	131296	3754.56	3754.56	69947	51578	101249	3754.56	3754.56	3754.56	3754.56	140926	3754.56	3754.56	3754.56	77942	3754.56	121007	64605	185799	63896	288250	77195	111512	69198	55283	216235	186475	370328	78990	631342	71629	356747	55630	90501	241058	276404
Arginylarginine	97.7	331.22	C12H26N8O3	OMLWNBVRVJYMBQ-YUMQZZPRSA-N	331.20938:2506970 332.21273:408234 333.21609:0		12103170	12528724	14910764	6653158	10299215	8532528	12162705	13590032	12939761	12909062	3289656	5643180	10334364	13677766	7234730	4329762	4239942	11266750	9812459	21439854	9765796	5492480	6829126	11242469	5808746	2996403	10870330	9864961	6864538	9674685	7914844	7076032	17301746	13817709	4956461	6898828	8001317	5293313	9418118	8750231	8735724	10856710	23910982
Arginylasparagine	99.9	287.147	C10H20N6O4	JSLGXODUIAFWCF-WDSKDSINSA-N	287.14532:613786 288.14867:0 289.15203:0		566245	515247	606460	352091	569667	355585	579886	884227	185978	343164	996732	805853	566938	446658	1304829	524505	570755	218265	155887	418884	894641	968480	436582	383223	394210	216480	69696	319100	379152	550673	664652	513079	322528	1126618	299326	459218	210462	949979	459903	120609	142565	252997	393698
Arginylaspartic acid	100	290.146	C10H19N5O5	SIFXMYAHXJGAFC-WDSKDSINSA-N	290.14548:553683 291.14883:0 292.15219:0		205761	256531	516988	461070	324226	714399	1137715	294555	138234	3498.29	119360	3498.29	133646	3498.29	3498.29	183633	3498.29	214766	3498.29	3498.29	3498.29	3498.29	3498.29	389365	61578	386894	180199	175965	165695	1505535	1012891	1564578	554173	579620	812295	88995	183970	213900	409490	475339	267063	276763	149626
Arginylglutamine	100	301.163	C11H22N6O4	PMGDADKJMCOXHX-BQBZGAKWSA-N	301.16263:269931 302.16598:0 303.16934:0		727497	409898	486381	75411	225817	318347	242736	589734	295733	422601	152282	308430	171861	347095	162679	139699	475629	195660	457685	447104	443344	325237	49664	393918	266697	300357	284028	159174	105925	231288	439458	303623	364996	612691	332686	140070	241239	225566	616484	160508	289756	193056	191097
Arginylhistidine	100	310.163	C12H21N7O3	BNODVYXZAAXSHW-IUCAKERBSA-N	310.16293:443430 311.16628:0 312.16964:0		1594326	751056	1415313	1600079	1136390	1101839	1117673	1253482	3685.39	3685.39	53488	81467	41306	89719	76701	60524	3685.39	46761	39576	3685.39	3685.39	3685.39	36854	1031613	1101799	1188605	609023	880500	829127	667092	1422438	762100	489259	1268187	647354	225853	722759	627760	802493	1299890	1275719	1032524	642454
Arginylisoleucine	100	286.189	C12H25N5O3	QYLJIYOGHRGUIH-CIUDSAMLSA-N	286.18991:9920269 287.19326:1823073 288.19662:1422636		38183696	44551236	38118404	41249256	40806648	38899800	17018956	36256480	4845058	2333011	3139439	8747747	6101832	4690192	2749463	5970594	4200769	3311287	2116937	4725622	6295664	9007752	8220644	25574292	25265120	21360292	21530046	23419634	13464148	82048344	58936840	56146852	57733612	58687740	36331764	28199394	14780068	28626386	19787654	18829348	26730716	54973844	78297504
Arginyllysine	99.3	303.214	C12H26N6O3	JQFZHHSQMKZLRU-IUCAKERBSA-N	303.20798:1743286 304.21133:0 305.21469:0		682176	489969	684639	711370	489216	708291	969150	744970	78243	3642.26	39264	124590	38267	42003	42408	116846	85722	194402	48763	82104	47271	36423	49373	1738488	1610202	841787	463194	649193	206855	1047598	328634	643764	316088	155520	381825	467311	277250	499411	130745	310684	330571	523565	354172
Arginylmethionine	99.5	306.159	C11H23N5O3S	ROWCTNFEMKOIFQ-YUMQZZPRSA-N	306.15445:2399151 307.1578:0 308.16116:0		5979630	6443792	5592274	3752428	4569010	2877608	4972903	5559136	5719190	5850248	8451576	6788265	6260048	6077436	7847668	8676281	7049258	4944638	4559366	4894764	8426841	6003918	8533715	5036536	3612538	4739906	3984308	3459318	3741201	4286952	5287365	4066525	8141512	9762221	4341151	2564899	4149384	5044708	3535132	2321348	4382894	3764717	3531203
Arginylphenylalanine	99.6	320.173	C15H23N5O3	PQBHGSGQZSOLIR-RYUDHWBXSA-N	320.16821:523465 321.17156:320992 322.17492:0		466262	1089431	400741	774944	504472	462767	346924	523592	556863	386247	488518	603893	252991	349274	641598	260552	219969	422389	233949	390559	416916	233084	249115	42710	27820	27745	424584	394931	180303	282497	89201	121103	347974	688514	344091	867762	442013	631980	1091869	781814	829478	1290046	413188
Arginylproline	100	272.172	C11H21N5O3	LQJAALCCPOTJGB-YUMQZZPRSA-N	272.17157:736503 273.17492:0 274.17828:0		405380	5455.36	299152	5455.36	297562	144698	5455.36	593695	5455.36	5455.36	5455.36	243264	5455.36	5455.36	5455.36	5455.36	180008	5455.36	5455.36	5455.36	5455.36	5455.36	5455.36	143886	246124	178362	124091	5455.36	5455.36	657580	859755	477368	289887	203546	5455.36	286737	299764	54554	206077	5455.36	5455.36	272651	548938
Arginylserine	99.5	260.136	C9H19N5O4	IJYZHIOOBGIINM-WDSKDSINSA-N	260.13126:198741 261.13461:177736 262.13797:0		231459	115042	165684	415344	52053	105713	143601	224684	45895	100320	150272	191616	135347	410678	331548	220859	313614	53091	114045	153580	131823	125828	147986	89796	149833	102465	253801	369244	203455	332909	272375	125820	430194	87076	75872	669456	127207	118493	248516	115268	140104	512644	321772
Arginyltryptophan	98.2	359.184	C17H24N6O3	QADCERNTBWTXFV-JSGCOSHPSA-N	359.17416:580959 360.17751:0 361.18087:0		71796	3847.1	3847.1	66418	3847.1	105892	137194	138502	3847.1	3847.1	3847.1	3847.1	3847.1	3847.1	3847.1	3847.1	3847.1	3847.1	53291	3847.1	3847.1	3847.1	3847.1	3847.1	68852	47921	3847.1	3847.1	3847.1	64684	53314	60267	3847.1	3847.1	3847.1	46853	3847.1	43618	52774	56869	3847.1	3847.1	80177
Asn-Arg-Ala-Ile	99.6	473.283	C19H36N8O6	SVSBLOSMLPLILN-UHFFFAOYSA-N	473.27844:223366 474.28179:0 475.28515:0		203082	4252.89	4252.89	166240	4252.89	4252.89	300143	4252.89	46085	4252.89	42529	4252.89	4252.89	4252.89	4252.89	4252.89	4252.89	4252.89	4252.89	4252.89	4252.89	4252.89	4252.89	4252.89	4252.89	4252.89	167575	103886	4252.89	236306	133731	104028	208545	126624	169579	4252.89	138603	4252.89	87308	54481	328953	4252.89	273393
Asparaginyl-Lysine	99.9	259.141	C10H20N4O4	QJMCHPGWFZZRID-UHFFFAOYSA-N	259.1395:474607 260.14285:0 261.14621:251737		375066	775639	470034	267827	734618	417214	659681	971933	378455	403081	393810	831408	400929	413906	520070	250698	269512	244429	985625	800214	566335	375579	481015	938611	355775	507694	475038	347140	397367	399355	678789	610190	578263	516855	320007	822066	404294	770432	498951	618848	350830	267005	449600
Asparaginyl-Methionine	98	264.101	C9H17N3O4S	IQTUDDBANZYMAR-UHFFFAOYSA-N	264.09119:397983 265.09454:0 266.0979:0		744647	671777	162670	805946	357021	428669	655648	320790	1124906	677598	380469	432768	978138	609317	147245	626031	413366	386658	221994	388051	329342	230625	201039	1014884	452611	839305	167770	418410	238408	786784	450756	467933	409501	652260	611941	701247	409612	247763	419816	475743	648681	936381	133742
Asparaginyl-Phenylalanine	100	278.115	C13H17N3O4	OMSMPWHEGLNQOD-UHFFFAOYSA-N	278.1153:764401 279.11865:0 280.12201:0		66800	70914	64746	345139	243716	161952	283333	288769	4288.32	48316	4288.32	4288.32	4288.32	4288.32	4288.32	4288.32	4288.32	4288.32	73307	4288.32	4288.32	109750	4288.32	1297944	1113934	672635	4288.32	4288.32	51537	66571	154538	247128	4288.32	42883	55171	1820646	1392719	1680250	346766	483036	261190	64348	4288.32
Asparaginyl-Serine	99.9	220.093	C7H13N3O5	SONUFGRSSMFHFN-UHFFFAOYSA-N	220.0946:432273 221.09795:0 222.10131:0		202989	126168	661504	878513	299108	409591	986168	417824	127610	173.074	107718	57549	137339	205195	106334	173.074	50177	64936	170370	117776	65113	520268	192447	438162	402753	610311	87160	231301	217808	65988	756238	559902	166219	545852	1011865	181622	202184	345515	103965	475193	591883	541574	317319
Asparaginyl-Threonine	100	234.108	C8H15N3O5	VBKIFHUVGLOJKT-UHFFFAOYSA-N	234.10725:1175060 235.1106:0 236.11396:0		4744672	5170172	6278215	2807893	10122993	4996923	3959684	3015842	801850	1101322	2417822	648653	1796359	1006338	652098	1012383	1314013	419404	721621	768469	378757	417048	1097817	2579396	2487029	3394198	1588288	4614028	5068464	2715454	3830518	3560332	3523849	2771391	3266623	3410613	2216155	4375541	2559754	3507347	6067156	2616416	3332078
Asparaginyl-Tryptophan	99.8	319.14	C15H18N4O4	RGGVDKVXLBOLNS-UHFFFAOYSA-N	319.14319:464142 320.14654:0 321.1499:0		812046	1304676	1539398	1871873	659752	1092649	2049462	1903824	1010220	1538705	722406	543800	925668	732642	952353	645743	608423	770116	815415	944779	508331	719619	630246	1166117	1068092	1146873	1273425	1045311	904354	595213	859982	785942	440577	843001	486496	210727	1427072	537771	395150	755391	487822	758080	923030
Asparaginyl-Tyrosine	100	294.11	C13H17N3O5	FYRVDDJMNISIKJ-UHFFFAOYSA-N	294.10992:3925908 295.11327:624452 296.11663:366259		4757829	4252694	5367068	4636990	5111749	5316174	5295167	4942183	5483.57	5483.57	5483.57	54836	5483.57	5483.57	5483.57	5483.57	5483.57	5483.57	5483.57	5483.57	5483.57	5483.57	5483.57	10224247	9563238	9812106	5652308	5448269	6083394	11668322	11632821	10616509	8222392	7836196	8371072	5155099	5968600	5872752	12696453	11119843	12474858	5323788	5697179
Asparaginylaspartic acid	94	246.073	C8H13N3O6	HZYFHQOWCFUSOV-IMJSIDKUSA-N	246.05554:1889936 247.05889:825538 248.06225:500744		3871479	2594059	3568956	3383185	3743342	3859486	2826433	1777906	3402213	2938747	2852840	7577940	4457954	2506182	5747382	5131542	4628446	6942684	9200292	3988972	4072533	6884532	6962915	4160283	1341269	1134313	3126070	2218624	1862656	2725706	1987310	1737656	2788052	2905969	1613971	3221677	2256645	3099139	2997073	2944084	3350964	4017818	5476296
Asparaginylglutamic acid	100	260.089	C9H15N3O6	IIFDPDVJAHQFSR-WHFBIAKZSA-N	260.08984:3970483 261.09319:642328 262.09655:0		9191471	8865339	8904952	5382842	8575169	8744470	8575522	8258812	69747	48593	61035	104301	41006	79440	48419	134810	45213	64744	49648	4100.62	4100.62	4100.62	48542	1857571	2098401	3624491	1187418	1694179	3520282	2388465	3038247	3053266	3444977	5491400	4324784	2134019	2301240	3662990	4868016	5099286	1551454	2768195	4278398
Asparaginylglycine	99.9	188.068	C6H11N3O4	KLKHFFMNGWULBN-VKHMYHEASA-N	188.06534:3576345 189.06869:778225 190.07205:0		818810	809521	685660	596473	985893	352030	603118	1020884	222669	48723	65231	44109	339637	43848	216140	74157	203446	98145	331639	46198	124436	171886	237463	572302	323752	175412	438906	437111	330255	277187	262498	129823	134358	268295	193023	283143	169793	239970	539022	343136	373583	16574692	18518970
Asparaginylisoleucine	99.6	244.13	C10H19N3O4	MQLZLIYPFDIDMZ-HAFWLYHUSA-N	244.13452:220928 245.13787:447778 246.14123:0		692767	407210	528950	188992	187534	249036	217153	269928	505519	286787	197220	253702	136487	103329	402524	302625	288019	214781	485867	178940	153860	129048	308029	263397	230262	349321	183725	106707	204716	226398	262373	221710	373030	148931	83296	245632	201917	134839	369137	91191	275443	192529	250133
Aspartyl-Cysteine	98.2	235.039	C7H12N2O5S	FKBFDTRILNZGAI-UHFFFAOYSA-N	235.04881:429130 236.05216:0 237.05552:0		486782	57248	57934	133756	333067	63037	503181	337247	38251	3803.11	3803.11	3803.11	46951	96762	53599	62307	3803.11	3803.11	3803.11	56561	3803.11	64022	47331	55845	52279	40999	50433	3803.11	93253	142065	72310	180936	105636	61855	38031	128358	297960	191987	205137	80806	166555	48017	45159
Aspartyl-Tryptophan	98.5	318.11	C15H17N3O5	ZARXTZFGQZBYFO-UHFFFAOYSA-N	318.1008:216937 319.10415:0 320.10751:0		166393	94418	167239	74295	139592	430690	321404	319825	143275	254004	95372	150094	86462	123289	73274	75538	73784	138923	364500	319886	51925	130281	205514	66032	206056	5192.52	137810	5192.52	59277	65964	190246	91130	59772	103647	155316	219595	363706	168893	204071	115301	5192.52	216288	5192.52
Aspartylglycosamine	99.7	334.126	C12H21N3O8	YTTRPBWEMMPYSW-HRRFRDKFSA-N	334.12973:2508946 335.13308:0 336.13644:0		6881202	6848228	7359722	6671044	7515742	6374596	7092681	5341009	13159788	7666686	10822034	3939831	6615484	4848994	11936429	5637442	11232885	2245765	4300148	5084547	10400909	6251006	10471266	2092026	3458704	3308534	2338077	2701156	3464952	4926521	4940712	2883456	6555542	6585357	5320946	2498779	4842322	2036036	2653149	4973452	2068569	2387738	1617894
beta-Alanyl-L-arginine	99.7	246.156	C9H19N5O3	DLRGFJGVZXSSTP-LURJTMIESA-N	246.15245:544443 247.1558:0 248.15916:0		141885	299486	291058	374857	1100926	499686	719332	1400643	4872.91	599102	807689	351083	1172658	2132157	134653	347234	1555605	104618	1032979	1366759	81513	758991	736846	219038	772957	735098	238403	136790	64945	182469	201426	202940	169943	131717	202952	72311	472762	180400	4872.91	4872.91	53666	707387	579706
Butenylcarnitine	99.1	228.124	C11H19NO4	HQDBMDGXEZLSNK-CYNONHLPSA-N	228.11732:146609616 229.12067:8705106 230.12403:0		330495232	340984032	329465056	325701408	307000096	264884624	262575680	258134112	640378432	597449600	548686144	753956160	697447296	662347584	590748224	557825472	528947264	765990016	706836800	659663808	831122752	780807680	718492288	384741376	355563584	330100896	269153216	246278496	222704176	414753824	381434432	246787728	404496800	370248576	338636224	352990112	327467136	294019904	339366112	322551552	286055616	332416448	300221664
Cyclo(alanylalanylglycylleucylprolyltryptophylleucylisoleucyl)	99.9	820.473	C42H63N9O8	KXHNUNAXSHSVTI-UHFFFAOYSA-N	820.47113:498111 821.47448:0 822.47784:0		367535	124612	112780	105458	211577	388102	200997	371342	71998	90538	232191	4561.39	66019	65903	4561.39	4561.39	4561.39	4561.39	4561.39	4561.39	4561.39	101950	4561.39	205281	543062	289560	136555	385346	165077	213406	302867	145887	813988	572891	255020	197893	213053	152332	200168	308881	339071	114137	225268
Cyclo(glycylglycylleucylleucylleucylprolylprolylphenylalanyl)	98.3	793.462	C41H62N8O8	YXKOCURCFHLHSM-UHFFFAOYSA-N	793.45258:519600 794.45593:0 795.45929:0		67091	189523	416564	320623	150964	154873	119601	72052	3458.81	68451	51169	3458.81	3458.81	3458.81	3458.81	41403	3458.81	3458.81	3458.81	3458.81	3458.81	3458.81	3458.81	49243	277193	178572	51857	258617	98298	3458.81	57929	43542	3458.81	139564	57626	3458.81	149000	43235	161155	186255	155621	121518	101832
Cyclo(glycylleucylvalylleucylprolylseryl)	92.1	565.336	C27H46N6O7	AGPIOXWTGKGPPK-UHFFFAOYSA-N	565.35577:539074 566.35912:0 567.36248:0		356309	758999	1020843	749938	1865012	1068068	1551111	558003	1360422	1869776	1242554	495522	482036	951665	1110339	1438307	1318536	1250868	1005131	343344	703239	619171	696823	454244	544189	607776	206977	289129	932944	268978	219280	368773	749764	2496896	1512060	654202	454009	395481	500620	571161	385355	614439	452749
Cyclohexaneundecanoic acid	100	269.248	C17H32O2	WFTPSUGFEZHCGU-UHFFFAOYSA-N	269.24744:666949 270.25079:135433 271.25415:57430		2105768	2066860	1979999	1151319	2120816	2541038	903274	1636450	312173	451407	411631	191959	456946	377439	329431	446727	190682	358327	337782	354496	264219	251502	105747	1166699	739355	1057439	429215	416605	488396	252651	615104	1316508	816492	723181	874139	915721	1010463	1050286	1034052	311121	1089374	392187	776641
Cys-Cys-Asp-Pro	100	437.116	C15H24N4O7S2	DKZZUBANFHKYBC-UHFFFAOYSA-N	437.1149:214677 438.11825:0 439.12161:165122		212677	145591	400033	249184	94844	169913	2794.81	57930	2794.81	68436	2794.81	2794.81	65204	55293	2794.81	47374	2794.81	51631	2794.81	2794.81	54293	2794.81	2794.81	2794.81	59890	119117	54610	45944	2794.81	106368	227793	40489	45716	91453	128403	129013	301302	80090	122842	241411	115830	195418	120628
Cysteic acid	100	170.012	C3H7NO5S	XVOYSCVBGLVSOL-UHFFFAOYSA-N	170.01259:10301178 171.01594:8342342 172.0193:6378819		12148237	11597855	9897391	17297776	6859334	16359643	1281021	1224776	29999800	36169108	33152948	49797360	43647340	48129984	39756948	49672644	34628476	35389052	47556400	59231272	41453072	45757612	42205504	9576754	2033655	3613507	3964844	13432453	15302947	12385564	11200215	4005908	3665804	5600072	3309950	5667902	5653487	6340734	18164114	10813113	5560514	5092958	3103026
Cysteine-S-sulfate	60.7	201.984	C3H7NO5S2	NOKPBJYHPHHWAN-REOHCLBHSA-N	201.93381:22546078 202.93716:0 203.94052:3820596		4000808	3893595	4569592	2970434	4138304	3975340	3247727	3733024	61181868	62021224	56797800	55396272	48309332	48469012	65886252	60323724	63852864	54286780	52811308	50106600	60625048	52689512	50530668	2748708	3032411	2953068	3959014	4322520	3578198	3467168	3209835	3173670	3847613	3558750	3508045	1326614	1409249	1549190	2513018	2186107	2032381	6287940	5998019
Cysteinyl-Cysteine	79.9	223.022	C6H12N2O3S2	OABOXRPGTFRBFZ-UHFFFAOYSA-N	222.98819:2428636 223.99154:0 224.9949:0		203332	7120.36	7120.36	7120.36	7120.36	7120.36	112654	149269	3115981	4206188	5440334	6329554	3905605	3728442	8473836	4897144	11173825	4665334	9598293	5321700	5665464	7837093	2915959	7120.36	266310	97056	7120.36	221632	113756	109856	7120.36	7120.36	125318	240918	98415	7120.36	7120.36	7120.36	7120.36	71204	7120.36	416977	626770
Cysteinyl-Glutamine	100	248.071	C8H15N3O4S	YHDXIZKDOIWPBW-UHFFFAOYSA-N	248.07047:537893 249.07382:308821 250.07718:0		978898	1118295	528260	1244834	905446	548087	371515	500582	797310	1218313	562765	425143	1541647	851445	1052055	1122025	950246	2032437	634585	977332	1172052	990661	894594	1353929	1009441	421330	1079221	867663	547972	750419	1219541	486698	813860	736929	658746	606537	443558	270829	977271	591840	779748	818378	1062313
Cysteinyl-Isoleucine	100	233.096	C9H18N2O3S	VBIIZCXWOZDIHS-UHFFFAOYSA-N	233.09651:1223318 234.09986:0 235.10322:0		4381901	3541869	3237194	4550842	3926110	3906208	2396605	3001478	4834379	2023051	2663796	5712318	4468325	2825706	2939100	1654544	4023584	4549848	2072793	2670471	4066773	3961984	561125	2928888	2021300	4063097	4109126	2166706	1103478	3782670	3209236	1257150	1737727	2452842	1563280	5468788	2392329	2579736	3116472	2716564	2973334	2375863	2985225
Cysteinyl-Lysine	100	248.107	C9H19N3O3S	WXOFKRKAHJQKLT-UHFFFAOYSA-N	248.10603:978770 249.10938:762418 250.11274:919646		322351	92446	275262	790325	795398	190414	761054	612089	3279.57	3279.57	3279.57	3279.57	3279.57	3279.57	3279.57	41214	3279.57	3279.57	3279.57	3279.57	3279.57	3279.57	3279.57	910079	429685	736260	64977	68617	55014	45116	351647	128226	114635	51121	113315	67275	46640	3279.57	55170	116974	91262	3279.57	212462
Cysteinyl-Serine	100	209.059	C6H12N2O4S	YXQDRIRSAHTJKM-UHFFFAOYSA-N	209.05984:3001012 210.06319:238504 211.06655:838859		13530217	20820550	17602402	14681542	14940629	11300677	13279464	14645263	19686486	12521022	12059789	19582944	13337872	13829931	19020570	13974735	9252889	16341801	16806980	18416266	17914778	11409693	15861730	19611526	15537434	10698807	18489892	17567112	16469864	6931278	17385762	14705739	7922850	7265402	9851704	12890160	19431616	14887042	10061188	14409739	13024484	21242324	17625196
Cysteinyl-Tyrosine	100	285.09	C12H16N2O4S	DSTWKJOBKSMVCV-UHFFFAOYSA-N	285.09094:799993 286.09429:0 287.09765:0		340486	86045	760538	654337	2567699	2199956	3272030	3087512	343567	1853428	1238950	514813	1018268	1478250	1306085	2698317	3048725	683590	2048424	2719243	676115	1285179	1874996	52538	1149810	2177909	5253.83	830626	3250890	61209	1737669	2873691	72549	542312	3351270	5253.83	1649522	3199248	5253.83	1072036	1402310	5253.83	569959
Cytidine 2',3'-cyclic phosphate	100	304.034	C9H12N3O7P	NMPZCCZXCOMSDQ-ZRTZXPPTSA-N	304.0343:1797046 305.03765:0 306.04101:0		4407220	4801112	3572690	4833856	4142537	4191048	3873419	3727559	115626	88962	206553	87270	101040	105548	42405	65473	295369	104238	62565	137921	120043	41131	108539	3288736	4318868	4127526	4901198	4618382	4660142	1675322	2907395	2150057	4282631	2344869	3874096	1670084	3316252	2720263	1326374	3186273	1396532	5265072	5698049
Cytidine 5'-(dihydrogen phosphate)	98.5	322.045	C9H14N3O8P	IERHLVCPSMICTF-UHFFFAOYSA-N	322.05328:304577 323.05663:0 324.05999:0		146185	241063	4162.83	126742	258754	260263	178370	103805	4162.83	44500	75964	53922	68894	41628	59830	97025	74884	4162.83	4162.83	129839	91569	86825	46391	264701	186365	119636	69820	101465	159928	211044	4162.83	71736	4162.83	4162.83	4162.83	73091	120466	72360	210650	107818	318152	170904	142343
Cytidine 5'-triphosphate	66.3	481.977	C9H16N3O14P3	PCDQPRRSZKQHHS-UHFFFAOYSA-N	481.93188:255155 482.93523:0 483.93859:0		348019	212597	3694.07	122313	139138	133249	3694.07	97548	257290	102830	75495	137766	110704	145271	336468	85864	40859	170011	86854	126816	553019	66727	53958	186486	56278	3694.07	82305	98210	97800	125769	57390	51477	120379	299614	3694.07	181517	54363	212482	158347	154679	60773	489486	144315
D-Galacturonic acid	99.6	583.135	C18H30O21	TYNHVGLYUDYTJD-UHFFFAOYSA-N	583.13049:938790 584.13384:0 585.1372:0		104756	3023.59	3023.59	3023.59	3023.59	244195	101508	3023.59	622265	732095	812207	360088	633004	776606	154676	346340	539174	964597	1167021	1024626	1669502	940021	1421388	3023.59	87621	3023.59	3023.59	3023.59	66260	3023.59	3023.59	188741	3023.59	3023.59	3023.59	3023.59	3023.59	3023.59	96759	3023.59	3023.59	124854	3023.59
D-Glucosaminide	93.6	500.21	C18H35N3O13	RQFQJYYMBWVMQG-KAPKVSAKSA-N	500.22794:487995 501.23129:0 502.23465:0		4177	255272	157221	4177	185979	143821	4177	4177	4177	4177	4177	4177	4177	4177	4177	4177	41770	4177	4177	4177	4177	47279	4177	144699	4177	4177	4177	4177	4177	184609	4177	4177	115201	363918	225331	4177	4177	163052	76091	217108	4177	4177	157636
D-Glucuronic acid 1-phosphate	98.5	275.016	C6H11O10P	AIQDYKMWENWVQJ-AQKNRBDQSA-N	275.00754:12914747 276.01089:961657 277.01425:2405550		23830092	25181260	23368316	25713938	22563022	24637368	20145334	19073404	2865973	3965508	4175496	7142932	4229122	3179605	3556705	3316478	3681100	5104432	2859385	4394237	6794834	3225326	4172780	58588852	61516000	56109556	36559356	35057668	31328152	17827790	17184524	16573522	25791872	19335042	22958472	31446750	29005296	21824942	22651476	24131052	20763956	31838856	32289284
D-glycero-L-galacto-Octulose	96.5	721.261	C24H48O24	JDSQZKVRLZHBQF-UHFFFAOYSA-N	721.27423:960503 722.27758:221134 723.28094:0		671222	298948	679243	255320	612519	225462	311442	57102	76025	92384	53822	103604	88888	5382.16	5382.16	75884	5382.16	5382.16	64514	5382.16	5382.16	5382.16	5382.16	71468	55796	120289	121356	429681	228620	336266	886768	922761	397455	316822	244953	461187	340643	924856	1753761	1207149	1788715	544718	553025
D-Pantethine	97.2	555.252	C22H42N4O8S2	DJWYOLJPSHDSAL-ROUUACIJSA-N	555.26361:237882 556.26696:66776 557.27032:0		855988	964834	893111	1012037	1143034	1103394	1078352	1051808	50650	244368	181046	219074	366588	367984	388644	435011	135363	219202	487959	275658	476286	279887	524536	862360	536698	636015	1059322	662718	540197	989882	607812	1227244	1067109	1117073	1108852	1007761	637938	450845	738927	534493	831121	824827	627983
D-Pantothenoyl-L-cysteine	100	321.113	C12H22N2O6S	QSYCTARXWYLMOF-CBAPKCEASA-N	321.11282:680183 322.11617:0 323.11953:0		1049380	1230058	686147	566564	344349	63006	141985	929400	145651	189518	319244	162829	225081	60859	292086	350594	169007	94723	159409	236695	284670	786744	193186	699612	636334	644449	723928	656850	318141	351462	597436	388540	296127	76548	60093	1699962	1059556	1083305	2384137	1137129	2439159	352838	290308
D-threo-isocitrate	90	190.011	C6H5O7	ODBLHEXUDAPZAU-UHFFFAOYSA-K	189.98784:2924441 190.99119:1219014 191.99455:12374903		5962565	5357190	6512241	6892614	5583208	4727818	3596075	2240595	96543	87639	340561	145370	8763.89	89178	362563	194328	169659	214838	8763.89	154110	8763.89	142374	8763.89	4784010	5419768	5768874	7742773	4941958	2690030	3789065	1255835	3843326	4394312	4584514	2941455	1308372	2730355	3142925	3959050	3382854	4570888	9217355	6852926
d-Tocotrienol	79.5	397.31	C27H40O2	ODADKLYLWWCHNB-QRCIITMISA-N	397.27621:465212 398.27956:0 399.28292:0		238228	175781	218095	148848	534200	136488	232419	274679	4646.64	4646.64	4646.64	4646.64	4646.64	4646.64	112918	56401	4646.64	59055	46466	4646.64	56533	65496	4646.64	102584	220514	281214	49821	60797	109360	162437	194688	125990	85616	170747	4646.64	49407	46974	4646.64	68037	4646.64	58770	175600	611887
DG(12:0/20:1(11Z)/0:0)[iso2]	83.6	567.498	C35H66O5	FWHSISWHFVYSNM-ILGKRYBBSA-N	567.46832:418205 568.47167:1008646 569.47503:0		3594.39	166539	94337	103419	3594.39	214908	71361	46186	51156	118162	3594.39	3594.39	58842	3594.39	3594.39	114803	61507	3594.39	61472	84355	3594.39	3594.39	105944	56779	61296	3594.39	110989	210901	3594.39	135264	49502	57702	188930	149705	244740	178780	202271	123472	290079	3594.39	142070	545554	60466
DG(14:0/0:0/16:1n7)	97.9	537.452	C33H62O5	IURSQZZYJNYILA-SYVZRPFGSA-N	537.46259:362404 538.46594:0 539.4693:0		268519	14089	14089	14089	14089	195390	14089	14089	14089	14089	14089	14089	14089	14089	14089	14089	14089	235182	14089	14089	14089	166730	14089	14089	14089	14089	344868	172161	145608	14089	14089	14089	387657	14089	14089	14089	14089	14089	14089	140890	14089	14089	14089
DG(14:0/0:0/20:5n3)	98	585.452	C37H62O5	MOLFKNFPDDEALJ-JNSNDCRBSA-N	585.46234:836477 586.46569:0 587.46905:759145		75955	173152	468260	403148	67282	250801	236392	190856	4145.6	63834	4145.6	66275	95169	4145.6	96253	122819	349715	4145.6	4145.6	61143	72741	4145.6	178493	322202	306814	87729	60990	302346	317665	138782	557974	96858	1170185	94790	364480	855661	190782	596487	347072	531316	154689	799683	864024
DG(14:0/14:0/0:0)	100	513.451	C31H60O5	JFBCSFJKETUREV-LJAQVGFWSA-N	513.4527:420069 514.45605:0 515.45941:0		199222	172836	222415	51579	234931	248704	115784	174217	4877.26	74364	4877.26	4877.26	4877.26	4877.26	4877.26	4877.26	48773	4877.26	4877.26	4877.26	95527	4877.26	168579	452536	154149	602105	240782	154085	88946	79233	61367	216994	74048	271221	183998	106107	115965	186700	84440	4877.26	93837	58995	72118
DG(14:0/15:0/0:0)	92.2	527.467	C32H62O5	UWIIGCBFEBKNOZ-PMERELPUSA-N	527.48712:502063 528.49047:251251 529.49383:0		140654	47255	138941	2325.85	66696	48867	75912	2325.85	2325.85	29526	45218	41401	2325.85	26027	2325.85	2325.85	2325.85	2325.85	2325.85	2325.85	2325.85	2325.85	2325.85	2325.85	2325.85	31717	40046	51731	38445	36690	49411	2325.85	2325.85	35118	28568	1162276	492489	646421	2325.85	44325	52497	116153	50084
DG(14:1n5/0:0/14:1n5)	99.9	507.405	C31H56O5	HLHDHRLWUZRJSS-CLFAGFIQSA-N	507.40808:1399002 508.41143:642700 509.41479:0		2449551	2042450	3101156	2965741	2321076	2554904	2058684	2261640	245179	367676	175209	590608	858964	639999	354614	708279	538521	482657	518365	397414	56569	110086	43121	319302	536856	263745	23140	22681	42458	82493	135527	246265	70404	62760	79368	47837	108912	61751	309740	462772	457013	537032	647367
DG(14:1n5/0:0/16:1n7)	99.9	535.437	C33H60O5	WFSPRUOXILQGMQ-WUPLQHGWSA-N	535.4386:597886 536.44195:0 537.44531:191819		109932	88608	189776	417649	211738	170303	140319	255491	198338	168262	224515	485392	152501	152521	241183	76747	323045	290803	419058	177120	120088	138504	55784	48149	64418	77629	47802	78111	342443	295081	246403	184934	433061	283631	639729	481340	240973	184017	399877	337702	161614	246750	206764
DG(14:1n5/0:0/22:6n3)	98.4	609.452	C39H62O5	GDQAGTGWIBYTFP-KXEZJHCQSA-N	609.46149:458302 610.46484:0 611.4682:0		404175	246689	558850	246370	53841	278448	602119	446832	62463	3980.78	66225	3980.78	58298	3980.78	3980.78	39808	3980.78	73071	3980.78	3980.78	3980.78	52618	46975	343580	1075992	280312	746351	725488	146390	242348	352656	357747	119561	332728	321557	92687	52441	114057	74085	42538	162082	241662	137700
DG(15:0/0:0/16:1n7)	93.2	551.468	C34H64O5	XHXRBNJRHQBMQZ-YAPOEIJFSA-N	551.44934:358178 552.45269:0 553.45605:0		164469	205656	235597	541778	353764	274778	167261	81311	3519.59	38615	3519.59	3519.59	3519.59	90455	3519.59	57088	3519.59	3519.59	42796	3519.59	3519.59	3519.59	3519.59	119570	484141	326832	326234	109683	127025	188463	1229100	127547	546514	551495	96579	94846	368435	144703	209728	187309	168927	433084	1128073
DG(15:0/0:0/18:3n6)	96.1	575.468	C36H64O5	FQCRHNBOZNQVTF-RUJVDBHHSA-N	575.48224:428960 576.48559:0 577.48895:292087		1120506	295804	301714	232618	499536	111913	301140	81551	132340	77568	80631	134174	3634.37	60661	96013	229251	3634.37	3634.37	3634.37	36344	3634.37	3634.37	3634.37	158362	265451	61277	196380	556928	617672	83235	271912	410473	139763	1118286	1365583	228367	697130	133082	147022	291864	328994	389688	214913
DG(15:0/0:0/18:4n3)	99.8	573.452	C36H62O5	KBJNLOFREYBAHR-UZIPXBRASA-N	573.44946:2029302 574.45281:603399 575.45617:470105		17059338	11472175	453466	378843	380576	388183	407432	346716	1034.23	16019	1034.23	11226	1034.23	1034.23	10342	1034.23	1034.23	1034.23	13928	1034.23	1034.23	1034.23	1034.23	118469	229540	135561	41208	1034.23	88813	32548	86850	58437	89043	37274	71629	14714	33479	12682	60055	83328	97853	47264	57820
DG(15:0/0:0/20:2n6)	82.1	605.515	C38H70O5	SAYLKVRWRNUOHD-QYTRANCOSA-N	605.54639:598916 606.54974:0 607.5531:0		182911	119476	78709	307967	139661	5445.87	5445.87	5445.87	234533	5445.87	5445.87	5445.87	5445.87	5445.87	5445.87	5445.87	5445.87	5445.87	5445.87	5445.87	5445.87	5445.87	5445.87	5445.87	70951	5445.87	148595	5445.87	65152	156267	241115	188956	128361	5445.87	640662	5445.87	97307	54459	5445.87	201617	179938	138575	5445.87
DG(15:0/0:0/20:4n6)	85.8	603.498	C38H66O5	WCBBRFABJPIILA-BMMUJZTPSA-N	603.47064:2353827 604.47399:0 605.47735:368961		481308	1689584	627811	1322601	1402144	3082530	520644	2692314	3311.54	45612	98725	3311.54	3311.54	56825	3311.54	3311.54	46762	3311.54	3311.54	42539	3311.54	3311.54	34667	65231	507699	520391	735386	3160227	3343332	9889531	11133141	5495510	4694474	4438030	5216887	1314158	1363605	1233185	3026286	3044908	2686280	5648350	5887192
DG(15:0/0:0/20:5n3)	94.9	599.468	C38H64O5	XZLBYGIFOSFHCP-ULMKCGBXSA-N	599.4519:1002389 600.45525:0 601.45861:298936		1015833	450550	627440	649767	672575	282661	768946	523348	162630	64085	70063	4315.86	76885	4315.86	4315.86	4315.86	43159	131984	4315.86	49770	133802	73904	55686	1381122	980143	1685984	969483	1132661	1332525	672618	982025	908886	1166477	713305	1232269	500828	806022	350711	471697	581165	278816	461264	317116
DG(15:0/18:0/0:0)	96.9	583.53	C36H70O5	LEZKFBVFTOZLID-UMSFTDKQSA-N	583.51709:755350 584.52044:0 585.5238:0		515477	396483	503945	709892	525839	727370	437277	577874	44687	3896.55	98163	3896.55	3896.55	3896.55	3896.55	38966	47224	44902	3896.55	3896.55	41306	47905	123798	255269	435963	446517	902434	490481	260386	1223400	986807	568023	408366	193129	407336	377824	705618	187870	1667386	1521555	983052	126680	861652
DG(15:0/20:0/0:0)	98.4	611.561	C38H74O5	FDYQQDJLOXIANP-BHVANESWSA-N	611.552:294339 612.55535:0 613.55871:0		89245	370557	222558	295749	449967	137982	87844	87105	150820	78135	41319	91469	3071.39	56612	3071.39	3071.39	3071.39	3071.39	3071.39	40981	59885	35322	3071.39	323733	167571	134819	136532	120788	225040	142014	102396	499508	331823	461738	150535	145418	169103	54070	215081	396130	709771	260105	438852
DG(16:0/18:3(6Z,9Z,12Z)/0:0)	92.4	591.498	C37H66O5	YFBCIDURFTWKDQ-DHUJRADRSA-N	591.47839:248280 592.48174:0 593.4851:0		294009	539412	59838	624489	99382	304325	125720	242619	60417	182301	52977	4324.62	160702	214547	65840	58136	93318	162170	99721	121287	251652	314383	207524	64521	546509	250510	288920	201939	577542	385113	186068	112161	234337	247762	258266	154420	74385	361840	331830	498882	239657	283485	301118
DG(16:0/20:1(11Z)/0:0)	99.6	621.546	C39H74O5	WLZSVJONADRHKP-QNGWXLTQSA-N	621.55084:564884 622.55419:0 623.55755:0		149237	498260	3684.35	205241	118917	126088	119862	190277	3684.35	3684.35	3684.35	3684.35	3684.35	72179	128623	93104	61282	104216	136074	3684.35	3684.35	80802	73164	174238	86300	56565	66809	150607	51066	123891	120495	253660	162796	81978	3684.35	78445	3684.35	70539	171066	68949	72803	809128	346275
DG(16:0/22:1(13Z)/0:0)	98.2	651.592	C41H78O5	AQKZYWKDVXMSNP-KDXMTYKHSA-N	651.5827:223572 652.58605:0 653.58941:0		329536	5104.91	5104.91	79006	297304	86774	160036	232601	5104.91	5104.91	73937	5104.91	5104.91	5104.91	5104.91	137838	293561	5104.91	5104.91	5104.91	156769	5104.91	5104.91	180627	5104.91	61159	82401	197278	169787	74388	71565	210825	5104.91	99092	219603	173151	5104.91	71190	145678	83791	90097	71336	115690
DG(18:0/0:0/20:5n3)	78.1	641.515	C41H70O5	XHLIPRBEIKPFTF-DADXQDGISA-N	641.55017:388573 642.55352:0 643.55688:0		653216	169322	809374	881092	177642	223236	362040	480699	5143.82	94108	217097	5143.82	5143.82	5143.82	110862	158070	101031	5143.82	5143.82	5143.82	5143.82	5143.82	5143.82	172920	113784	469537	803677	352948	476295	580988	292186	422935	1133024	152710	1038336	157934	231728	158855	567857	705399	399702	510167	663253
DG(18:0/22:1(13Z)/0:0)	98.4	679.623	C43H82O5	MYZCMONKJSYGBD-RWYGWLOXSA-N	679.61462:338861 680.61797:0 681.62133:0		325451	219981	95597	4383.92	196516	4383.92	4383.92	119152	4383.92	156331	92336	206000	115501	95142	99361	85943	4383.92	100780	117327	4383.92	4383.92	4383.92	4383.92	216320	4383.92	4383.92	67447	70908	256935	156562	80783	136432	562051	276458	115579	172694	156252	89539	126706	625731	76093	156919	77644
DG(18:1(11Z)/18:3(6Z,9Z,12Z)/0:0)	100	615.499	C39H68O5	ITGRMIJUDWFPJB-QNGWXLTQSA-N	615.50012:155426 616.50347:0 617.50683:0		153037	115105	253240	3621.55	3621.55	74635	3621.55	114363	3621.55	58308	3621.55	3621.55	3621.55	3621.55	3621.55	3621.55	3621.55	80786	3621.55	3621.55	75283	3621.55	3621.55	71873	3621.55	3621.55	190287	69102	3621.55	131493	124261	3621.55	134532	111262	3621.55	3621.55	101965	3621.55	89728	210008	3621.55	75460	3621.55
DG(18:2(9Z,12Z)/20:1(11Z)/0:0)	99.9	645.546	C41H74O5	GVVZJFBZNDAOHI-KDXMTYKHSA-N	645.54889:583474 646.55224:0 647.5556:0		1050490	116073	343727	497711	180921	5139.87	72695	210716	5139.87	5139.87	5139.87	163777	77261	5139.87	5139.87	5139.87	107274	67434	86677	5139.87	71627	5139.87	180264	68555	87417	170982	204859	5139.87	5139.87	5139.87	195247	85969	135510	5139.87	93480	217573	98133	324444	137846	247437	164286	245082	534190
DG(18:2n6/0:0/20:2n6)	99.9	657.546	C42H74O5	HNGINWQAGMENJN-MUGAELCPSA-N	657.54834:465982 658.55169:187979 659.55505:120962		2896928	1905947	424074	295480	447235	517405	746877	517225	893638	7488	4451	151381	18040	13061	11479	4758	445.077	10510	6391	445.077	445.077	445.077	445.077	445.077	16242	445.077	445.077	19595	445.077	11956	32522	17443	445.077	13663	63052	92889	18260	46941	32181	79129	38391	10788	445.077
DG(18:2n6/0:0/20:4n6)	89.4	655.53	C42H70O5	YTHCXFYIDZFYFR-GWQKRSENSA-N	655.50592:460973 656.50927:0 657.51263:0		4101.94	391294	173572	524778	359515	4101.94	4101.94	324257	4101.94	4101.94	4101.94	4101.94	4101.94	4101.94	4101.94	74602	57355	4101.94	4101.94	41019	4101.94	4101.94	4101.94	268647	212675	4101.94	133291	4101.94	108555	4101.94	456628	4101.94	4101.94	4101.94	341252	72410	4101.94	4101.94	199690	4101.94	4101.94	4101.94	90690
DG(18:3(6Z,9Z,12Z)/18:3(6Z,9Z,12Z)/0:0)	97.7	611.468	C39H64O5	JVRVKOOOXHGJKI-QNGWXLTQSA-N	611.47888:208001 612.48223:0 613.48559:0		252576	6027.22	178523	6027.22	6027.22	66953	6027.22	6027.22	125840	6027.22	6027.22	70491	139253	137268	90283	6027.22	127039	77334	6027.22	93841	124248	94465	70330	98618	6027.22	182756	111834	6027.22	60272	6027.22	139440	184308	102427	121571	328936	6027.22	117598	105653	195434	6027.22	136011	133015	118178
DG(18:3(6Z,9Z,12Z)/20:1(11Z)/0:0)	71.5	645.545	C41H72O5	IWXDCAQXGQMDAR-KDXMTYKHSA-N	645.50433:1618015 646.50768:0 647.51104:0		1129194	701188	1577724	1087462	1895938	1317248	1267024	461757	68804	57393	4704.99	4704.99	4704.99	4704.99	4704.99	79021	4704.99	4704.99	4704.99	4704.99	69058	4704.99	4704.99	418115	495061	637784	992867	968167	985074	1820991	2359214	1535916	5337508	3361126	4784644	1741376	1537253	1016946	2152849	2059686	881557	3958420	1731320
DG(18:3n6/0:0/20:5n3)	94	635.468	C41H64O5	ZYMQSZAMRPVLOR-NXZDYZCBSA-N	635.4856:247190 636.48895:0 637.49231:0		251088	187770	3391.96	3391.96	3391.96	3391.96	3391.96	62594	154582	3391.96	3391.96	116833	82511	3391.96	3391.96	77737	81369	3391.96	3391.96	3391.96	3391.96	251711	3391.96	172250	50165	193096	44200	79407	102838	68803	60890	46908	130735	48952	135026	171541	166439	114051	139332	264416	129742	245372	133681
DG(18:4n3/0:0/18:4n3)	97.2	607.437	C39H60O5	YKVIEUHHXZMBMH-CKKCRWTASA-N	607.42487:669311 608.42822:342541 609.43158:0		70543	4273.58	56403	65587	4273.58	86310	42736	4273.58	4273.58	4273.58	4273.58	4273.58	4273.58	53800	56010	4273.58	48884	4273.58	4273.58	4273.58	4273.58	4273.58	4273.58	120927	63241	51626	4273.58	4273.58	4273.58	4273.58	47505	4273.58	4273.58	4273.58	4273.58	4273.58	4273.58	4273.58	4273.58	4273.58	4273.58	4273.58	4273.58
DG(18:4n3/0:0/20:5n3)	70.6	633.452	C41H62O5	UUAAIVICTOROCO-YPMBEWOFSA-N	633.49414:929060 634.49749:703546 635.50085:174054		4040841	3759529	5929266	5534874	5213760	5676140	5095160	5635906	1009429	524249	514403	538679	671888	322369	341413	693655	437160	471038	430802	357572	283294	156302	173453	1365574	1241346	1667104	758805	1183240	653274	1163099	874695	1671878	783622	1230521	769811	1134348	718012	559001	1170741	1243582	1479150	2784719	1949364
DG(20:0/0:0/20:5n3)	99.9	669.546	C43H74O5	UFBCJKWLEUICAE-XHJGARTISA-N	669.54852:236188 670.55187:0 671.55523:0		157571	4510.8	84205	121257	158581	93968	4510.8	137202	4510.8	4510.8	74923	69556	72196	4510.8	4510.8	4510.8	57749	74266	4510.8	4510.8	4510.8	80290	127075	4510.8	4510.8	4510.8	117860	4510.8	129330	133053	280936	90854	280178	235154	75231	100024	166412	252651	123245	99293	167650	4510.8	45108
DG(20:0/22:1(13Z)/0:0)	97.8	705.64	C45H86O5	DSCILNRDAOLXET-QLKFWGTOSA-N	705.65076:1224087 706.65411:0 707.65747:0		445351	422281	234160	405103	1214727	558486	724614	455306	158505	5541.48	55415	132236	83390	77176	142058	5541.48	103610	82343	5541.48	79886	5541.48	5541.48	5541.48	1441241	3044092	1362686	823736	781296	267045	195112	254017	63979	790745	136974	676843	497138	1106818	224909	92252	82318	112208	536547	59219
DG(20:1(11Z)/21:0/0:0)[iso2]	64.9	693.639	C44H84O5	JBZLTWGWTHFDEQ-PEBSJOBXSA-N	693.68573:437013 694.68908:0 695.69244:0		3815.84	83258	3815.84	189255	3815.84	3815.84	166584	124987	3815.84	3815.84	102457	108095	3815.84	3815.84	87191	99436	3815.84	3815.84	3815.84	3815.84	3815.84	3815.84	3815.84	165931	3815.84	227322	89332	83997	3815.84	174403	75612	161345	3815.84	3815.84	498264	106564	3815.84	82071	96867	307904	3815.84	649744	305914
DG(20:1(11Z)/22:1(13Z)/0:0)	99	703.625	C45H84O5	TXSPVVDGQJIPFG-QLKFWGTOSA-N	703.63159:897392 704.63494:213147 705.6383:0		755191	332954	477771	391050	115824	997066	223817	1005094	43411	36259	48831	2808.18	40595	2808.18	2808.18	2808.18	2808.18	2808.18	2808.18	2808.18	2808.18	2808.18	2808.18	91446	52406	110458	240622	673478	181128	2391741	2036430	1342145	1072429	1131675	1417240	474562	789984	722918	729027	438935	596611	1014128	239067
DG(20:1n9/0:0/20:5n3)	71.4	669.545	C43H72O5	JADWQWJGAYXZKD-GJSVQJKPSA-N	669.50421:263457 670.50756:0 671.51092:0		67153	80088	130182	86035	149361	117582	248632	147712	3086.04	76379	3086.04	3086.04	3086.04	3086.04	57737	3086.04	3086.04	3086.04	3086.04	3086.04	3086.04	3086.04	3086.04	278731	88249	194108	104714	317724	81215	46591	112575	202452	120138	102186	52679	87683	132999	43557	3086.04	61188	128028	149732	57361
DG(20:3n9/0:0/20:5n3)	99.5	665.514	C43H68O5	PTEAVCCMYDLLPO-SBOXATIISA-N	665.50885:661790 666.5122:0 667.51556:0		354041	517473	192911	558092	340954	314471	254169	157857	3892.19	3892.19	3892.19	3892.19	3892.19	3892.19	3892.19	50445	38922	43002	3892.19	3892.19	50005	3892.19	3892.19	879341	480406	258254	316579	119657	536301	717432	257367	293753	258970	71809	182287	60255	149488	71127	397288	497124	65473	492058	46769
DG(20:4n6/0:0/20:5n3)	99.5	661.484	C43H66O5	CEXISKLLSGOXOW-LAQGFTRLSA-N	661.48877:473188 662.49212:0 663.49548:0		184966	226882	129965	5267.58	164864	5267.58	71523	5267.58	97218	125966	104248	5267.58	72276	77509	5267.58	138980	5267.58	158312	5267.58	52676	5267.58	5267.58	5267.58	116826	5267.58	120521	265445	5267.58	133650	222295	64324	158557	5267.58	176229	5267.58	221676	89751	85331	130928	102191	5267.58	498881	94864
DG(20:5n3/0:0/20:5n3)	81.3	659.468	C43H64O5	TXYVJIXIUGRAFF-LPEZNXMBSA-N	659.50024:719774 660.50359:0 661.50695:758942		830887	846417	726630	426157	357439	809912	238950	407347	129781	84571	53879	4341.65	91423	156570	80477	104742	66220	199462	4341.65	4341.65	72076	101358	43417	346363	459504	294898	159510	833382	382626	331002	868689	1086258	474002	797350	134753	1133226	629117	1244285	948183	129830	492371	790508	208050
DG(22:0/24:0/0:0)	63.5	765.733	C49H96O5	JNFGMOVZFAMADX-MFERNQICSA-N	765.78076:744412 766.78411:0 767.78747:0		571908	507999	417532	181349	60448	94738	101635	379702	4239.55	4239.55	4239.55	221192	77277	4239.55	4239.55	131416	70105	4239.55	4239.55	42396	4239.55	4239.55	134891	2606068	1418120	1415523	151516	179772	226707	113503	290814	326196	100092	330003	147925	89016	61039	78216	286992	223124	154706	180500	82623
DG(24:0/24:0/0:0)	83.6	793.764	C51H100O5	VMBHVRBCFKYCLJ-GGCSAXROSA-N	793.79437:522468 794.79772:0 795.80108:0		3780.06	378536	905056	3780.06	89692	368924	146013	220186	3780.06	3780.06	3780.06	3780.06	3780.06	83828	3780.06	119461	3780.06	3780.06	3780.06	3780.06	3780.06	3780.06	61477	512109	207866	61042	1224877	102408	321515	312681	591126	255611	123736	84237	143963	292077	583081	153124	372345	146277	541828	913340	873685
DG(8:0/18:0/0:0)	99.7	485.42	C29H56O5	LXZPDGPEMPLRJJ-MHZLTWQESA-N	485.41656:1014652 486.41991:0 487.42327:0		747064	185030	1094270	425209	705643	444162	359713	434343	3004.52	3004.52	45213	3004.52	3004.52	3004.52	44237	3004.52	42698	38691	3004.52	30045	41041	3004.52	3004.52	3242141	1680115	1193437	1656937	745532	966518	613092	595865	345897	844376	454126	600253	122954	281018	142345	162239	209023	311716	262526	232025
DG(8:0/19:0/0:0)	93.8	499.436	C30H58O5	JDIHVLHJBFEPBC-NDEPHWFRSA-N	499.41788:796728 500.42123:0 501.42459:0		221307	63555	839943	545866	405159	846410	628474	482542	3137.21	52740	42240	61425	3137.21	47263	3137.21	3137.21	3137.21	3137.21	3137.21	125206	3137.21	66882	3137.21	214097	435912	783109	1090947	1024636	1312028	447459	656511	808386	245332	1300533	875725	540177	945297	997726	907731	1327423	556693	715486	498872
DG(i-22:0/a-25:0/0:0)	97.5	779.749	C50H98O5	ZOJLKJOGYBOWHP-HOMNMMCZSA-N	779.73737:479644 780.74072:177870 781.74408:231381		64322	376470	354392	3168.57	70496	79525	53840	116289	3168.57	3168.57	122875	141946	52215	36756	3168.57	68761	3168.57	3168.57	3168.57	3168.57	3168.57	3168.57	3168.57	200639	77674	185642	171912	167162	74355	49640	607326	159256	391918	52689	60129	552262	57053	56479	393310	262737	197080	181007	376673
DG(O-16:0/20:4(8E,11E,14E,17E)/0:0)	98.3	601.52	C39H70O4	ZOQPRIBCWWPWEH-SCBZKDMTSA-N	601.52936:224302 602.53271:0 603.53607:0		198443	121514	121693	188980	331225	236431	68855	102662	4171.6	4171.6	4171.6	4171.6	4171.6	4171.6	4171.6	90260	68595	4171.6	4171.6	4171.6	4171.6	4171.6	60081	51132	194566	4171.6	167428	297772	69908	303283	1211977	132866	188710	203325	558021	297870	175418	75950	442030	440941	147203	886973	65708
DHAP(10:0)	100	323.127	C13H25O7P	DWBYHKXQHTVKTE-UHFFFAOYSA-N	323.12646:373801 324.12981:0 325.13317:0		184349	649192	588717	232981	452080	218360	76939	216902	430372	934753	849641	378250	442983	533723	184569	320427	82811	308568	203258	214321	370353	712286	676170	111646	124897	123239	139009	76226	4097.83	195958	246842	66164	663077	456950	619043	164191	116765	4097.83	356778	447682	496068	203609	143298
DHAP(18:0e)	100	421.272	C21H43O6P	DSLZSTBYLRGPIK-UHFFFAOYSA-N	421.27335:3128036 422.2767:817144 423.28006:966875		8714009	8911224	8699869	8233486	8964441	9138391	7954582	5963360	161554	149172	287996	160734	62139	157022	152221	50946	79474	72183	209444	141948	211758	137544	132441	7975082	8309448	8231256	1117400	1392792	1605544	9271741	18401902	22940842	2614703	1673269	2191137	15285107	15451257	14791881	5659522	5710888	5959252	10644645	10726069
DHAP(6:0)	100	269.078	C9H17O7P	DYGQOKMJJPXFMO-UHFFFAOYSA-N	269.07834:5638240 270.08169:730486 271.08505:0		14937582	13616118	15552085	14199703	13283434	12371839	12757848	12247927	6592804	12923018	12945235	22742528	20311570	9118956	27635396	26852312	28795276	20256308	36241952	37975960	20616044	19407378	9663454	19904844	11618957	19561068	15509003	8598193	16944420	23506586	23897064	23894280	530219	75185	286719	21407412	22184842	20783994	8739108	5578612	10884362	4378050	2514710
DL-2-Aminooctanoic acid	100	160.133	C8H17NO2	AKVBCGQVQXPRLD-UHFFFAOYSA-N	160.13316:32690472 161.13651:4663427 162.13987:441068480		102067960	100421288	72715072	86958208	71977208	112014248	60739620	90559104	79363616	60429492	59248832	128480592	95947304	112466552	44755076	53755516	70880000	40459616	65913268	121510752	145450672	64631340	88125728	13772226	12713706	12870680	14530412	15745513	16245739	18111248	18255286	13958045	7756938	15682651	18980030	22961722	12841972	9831948	103754176	142977712	145224256	126897600	151762784
DL-Homocystine	100	267.048	C8H16N2O4S2	ZTVZLYBCZNMWCF-UHFFFAOYSA-N	267.04706:712378 268.05041:524321 269.05377:0		1261582	891555	2426748	1163054	1886768	2380494	1240959	915268	1718312	740173	1274334	1353198	1299419	1497397	969499	1174275	1547883	969882	1233509	1275973	767772	938430	1284573	1962768	1690863	2498406	1157926	899973	1240445	1675525	1112681	992436	1374655	963054	761987	2241469	2156875	934595	708008	929902	1106484	1375512	1657852
Docosahexaenoyl Ethanolamide	62.4	370.275	C24H37NO2	GEEHOLRSGZPBSM-KUBAVDMBSA-N	370.22668:1383156 371.23003:236006 372.23339:0		1127511	1001442	1161871	1364019	2235285	2632665	1976676	1882930	4829.72	4829.72	4829.72	4829.72	56599	4829.72	4829.72	4829.72	4829.72	4829.72	48297	4829.72	205202	61453	96235	1620483	3094614	3452382	494359	150929	337849	361774	1490908	586611	485354	364144	396846	50289	468162	50906	95817	278562	139367	246834	607415
Docosan-1-ol	67.9	327.362	C22H46O	NOPFSRXAKWQILS-UHFFFAOYSA-N	327.4061:353313 328.40945:0 329.41281:0		465603	542985	515928	250114	8914.89	170945	147820	194497	262767	291052	113921	302473	187937	132321	353131	412721	108434	197845	146366	392876	174430	135591	237164	177742	257398	175174	138317	165944	156828	424625	8914.89	123447	158599	118850	127700	149864	331960	360308	264200	343161	8914.89	146084	295715
Dotriacontan-14-ol	97.6	465.504	C32H66O	AAJMNFSMEOFKKL-UHFFFAOYSA-N	465.51517:319450 466.51852:0 467.52188:0		146326	3264.71	194878	3264.71	329763	3264.71	95602	80878	3264.71	3264.71	3264.71	82048	3264.71	3264.71	3264.71	3264.71	3264.71	3264.71	3264.71	3264.71	3264.71	3264.71	3264.71	3264.71	3264.71	3264.71	73154	60420	3264.71	55757	343540	322581	86898	3264.71	3264.71	111718	3264.71	3264.71	159837	145662	104703	186033	167273
Dotriacontanal	98.6	465.503	C32H64O	NNZVKPZICXRDJI-UHFFFAOYSA-N	465.49466:448856 466.49801:0 467.50137:0		3273.58	254902	273322	442278	3273.58	145641	134481	147854	91443	3273.58	3273.58	3273.58	106239	75462	3273.58	3273.58	3273.58	3273.58	3273.58	83131	3273.58	32736	184726	3273.58	129458	283980	246067	183423	223883	3273.58	121308	223714	3273.58	186381	151077	60432	143106	176264	116596	995947	139350	3273.58	342473
Eicosadienoic acid	96.1	307.264	C20H36O2	LNAVIIOBBICBIS-NBRVCOCJSA-N	307.27844:442806 308.28179:0 309.28515:0		736998	192145	244226	200895	229634	604752	168472	261801	204826	186526	156473	261213	190268	202229	184776	191648	175152	184760	226229	144988	199092	190477	12102.8	183917	202057	153337	225420	180645	126996	416825	369025	12102.8	255341	164424	330300	179588	507373	12102.8	12102.8	12102.8	314939	444753	159451
Eicosanoic acid	81.8	313.31	C20H40O2	VKOBVWXKNCXXDE-UHFFFAOYSA-N	313.27844:299295 314.28179:0 315.28515:0		576204	11575.2	11575.2	11575.2	393096	11575.2	11575.2	11575.2	340566	11575.2	11575.2	11575.2	174428	284698	168125	167056	11575.2	11575.2	11575.2	142338	200624	176259	141154	11575.2	154895	152613	176088	11575.2	199952	161551	11575.2	146159	11575.2	11575.2	11575.2	454387	198459	451639	145451	459720	167548	11575.2	210060
Eicosapentaenoyl ethanolamide	94.8	344.259	C22H35NO2	OVKKNJPJQKTXIT-JLNKQSITSA-N	344.24316:569434 345.24651:355051 346.24987:0		4399.05	73497	56718	186559	69738	76982	55346	61852	65560	4399.05	4399.05	4399.05	55492	4399.05	4399.05	4399.05	4399.05	4399.05	4399.05	4399.05	4399.05	4399.05	4399.05	249368	231788	200709	4399.05	59484	4399.05	66153	58561	124557	84751	4399.05	4399.05	4399.05	109967	4399.05	81224	217825	50225	798428	930989
erythro-6,8-Hexatriacontanediol	99	537.562	C36H74O2	KGHDZWXKKZDUJI-UHFFFAOYSA-N	537.56873:184198 538.57208:0 539.57544:0		344824	134506	270562	217972	364814	333161	347844	56338	97421	258121	313593	238937	301378	266169	100571	153172	104327	94307	225134	212293	81310	136463	203315	139374	103495	107148	74439	78225	178802	122140	173126	71753	182348	103973	36175	170953	164752	29548	103075	52156	211435	218425	154804
erythro-6,8-Pentacosanediol	100	383.389	C25H52O2	HGYIREHUWCLKJM-UHFFFAOYSA-N	383.39059:317517 384.39394:438672 385.3973:0		227459	146052	152620	245626	102638	117343	165287	228074	115862	8174.62	201841	119299	111505	236021	125374	280934	185577	97057	8174.62	317931	8174.62	114886	186550	378588	680933	157005	92458	318355	185592	118304	167946	106498	8174.62	288415	182911	437767	81746	136933	100147	8174.62	88362	142802	100272
erythro-6,8-Tricosanediol	78.7	357.373	C23H48O2	UTABNNBRPUDDNU-UHFFFAOYSA-N	357.40729:301865 358.41064:0 359.414:0		328392	6940.8	6940.8	330035	6940.8	6940.8	6940.8	6940.8	99413	109623	86388	6940.8	153274	181477	172110	180479	262233	91871	283643	84372	115359	146740	179396	6940.8	112984	105858	6940.8	87593	83660	272170	90656	216822	303741	149144	119363	213556	134596	88983	135051	116901	85739	189762	96096
erythro-7,9-Dotriacontanediol	97.3	481.499	C32H66O2	PQOVJTQCPQRHKK-UHFFFAOYSA-N	481.51059:412421 482.51394:0 483.5173:0		129237	105387	389327	239850	4387.55	101611	131849	4387.55	157768	4387.55	59677	4387.55	4387.55	4387.55	73973	4387.55	4387.55	4387.55	4387.55	4387.55	4387.55	4387.55	4387.55	4387.55	4387.55	56767	4387.55	4387.55	4387.55	86853	673247	132881	81329	189367	62209	59236	4387.55	72009	4387.55	80848	278375	168826	214410
erythro-8,10-Hentriacontanediol	64	469.498	C31H64O2	DUCBDPSSCKLKQI-UHFFFAOYSA-N	469.54517:838415 470.54852:157926 471.55188:0		73468	252909	581302	629683	436615	878681	557258	855951	2925.82	2925.82	2925.82	40003	29258	2925.82	80809	2925.82	2925.82	2925.82	2925.82	2925.82	48596	47213	42926	149399	457684	75247	639792	701627	731900	429847	1614186	507355	271798	766723	1149046	195011	992127	1173272	2584499	2756469	1519568	1716003	1758506
erythro-8,10-Heptacosanediol	98.4	413.435	C27H56O2	UCRIYJGAQPNYAP-UHFFFAOYSA-N	413.44421:469144 414.44756:0 415.45092:0		53811	160667	154938	79076	88576	3186.65	137574	61442	3186.65	3186.65	3186.65	3186.65	3186.65	3186.65	45543	3186.65	3186.65	3186.65	3186.65	38931	48089	39688	3186.65	115291	36323	3186.65	99155	32140	125461	66232	45986	121884	3186.65	3186.65	62906	112989	47731	103274	42510	44385	44480	60678	106696
erythro-8,10-Tritriacontanediol	89.1	497.529	C33H68O2	GZDHMHSDMDWLIJ-UHFFFAOYSA-N	497.50519:1365634 498.50854:0 499.5119:0		82554	411386	601627	925247	509794	730353	633702	1551071	35209	87230	3145.61	81143	3145.61	31789	45253	3145.61	3145.61	36744	32502	3145.61	3145.61	3145.61	3145.61	642840	711096	654192	858807	907041	1456555	2375776	1856938	469133	1263948	655901	649176	222541	184923	31456	853964	1156776	1237086	980884	805165
gamma-Aminobutyryl-lysine	99.9	230.151	C10H21N3O3	OCBQYJFUZHJRIU-UHFFFAOYSA-N	230.1483:2433580 231.15165:402419 232.15501:119968		3548082	3503232	4648398	2753789	3647047	5217656	2503879	4602190	19194	20654	39262	45160	34024	48179	27261	14941	17287	16823	53171	43983	19731	18218	1494.14	401224	463484	562947	157147	283879	192800	312897	589297	310281	303238	923694	945212	289106	69624	322188	708383	958119	749391	312703	360722
gamma-Glutamyl-cysteine	99.9	249.055	C8H14N2O5S	RITKHVBHSGLULN-WHFBIAKZSA-N	249.05327:572504 250.05662:432332 251.05998:0		1149786	616877	801002	691869	1079009	1001716	430657	557155	608205	650543	924698	777783	1608256	1353794	765413	917995	1118299	1660376	1509763	1483592	372447	839241	294278	909604	1088541	565743	347084	415755	122119	789808	477117	966873	1955662	1734324	1417428	628155	658464	321280	330050	597124	514954	260547	297411
gamma-Glutamyl-L-putrescine	99.9	216.135	C9H19N3O3	WKGTVHGVLRCTCF-ZETCQYMHSA-N	216.13268:2772392 217.13603:4176980 218.13939:545645		4558054	4274386	3156787	4495052	4995046	5319414	3193597	4621384	31894	54340	24660	29526	44978	105950	18947	34463	68656	55810	26316	21255	1894.67	79886	25502	1634663	2557992	2901470	1426291	2288459	1409542	2362822	2657444	1590294	3756125	4866458	3012088	1276830	779677	1512364	1677082	1688488	1471710	2683694	1803152
gamma-Glutamyl-S-methylcysteine	100	263.071	C9H16N2O5S	UPCDLBPYWXOCOK-UHFFFAOYSA-N	263.06989:5037552 264.07324:443689 265.0766:1272564		613476	2933720	3947924	2131243	344147	1136952	1190387	1979948	24440680	16962418	7225516	30487490	11892100	13309181	17785576	25051224	9852900	12506079	10021178	8796908	20005074	11768090	23122758	4401112	743361	2507840	639516	708251	260493	113883	102424	249622	182286	256493	190222	1698204	331571	214051	135358	680742	358035	99119	479801
gamma-Glutamylglutamic acid	100	275.089	C10H16N2O7	OWQDWQKWSLFFFR-WDSKDSINSA-N	275.0878:1050870 276.09115:0 277.09451:0		1357373	1233341	1553643	295336	1724586	1151002	450815	144659	36626	3662.56	46382	50092	38577	3662.56	53481	54926	3662.56	107024	48721	39421	3662.56	42998	3662.56	1611748	1487674	694614	498293	436009	694141	538638	609031	631704	574596	1711050	912341	729692	549469	1047876	1131270	331950	371706	1259980	408896
gamma-L-Glutamyl-gamma-L-glutamyl-L-methionine	79.2	408.143	C15H25N3O8S	OGZNUDJBIAOLAA-UHFFFAOYSA-N	408.10934:1788974 409.11269:0 410.11605:0		36645	1113385	2776662	2036028	4350204	3037256	3626230	2537638	2587.64	2587.64	2587.64	2587.64	2587.64	2587.64	2587.64	2587.64	2587.64	43821	2587.64	25876	2587.64	54675	2587.64	4289764	4610201	5354630	5211443	3654396	4218480	1848295	401173	2023444	2772710	2840958	3379035	1198019	854151	174762	466837	2925781	969280	1160459	1518663
gamma-L-Glutamyl-L-pipecolic acid	100	257.114	C11H18N2O5	MNEBDCWSYIPUDZ-UHFFFAOYSA-N	257.11465:320472 258.118:0 259.12136:0		520499	491382	142172	336385	138232	113821	43944	100900	701197	720386	524386	177802	247654	248445	712510	225341	445483	171754	287614	78166	400154	219721	310387	240095	33952	65002	146718	36021	78788	232694	33825	163493	395996	727190	386432	80456	104150	33993	158397	198059	41552	49097	114002
gamma-L-Glutamyl-S-(2-carboxy-1-propyl)cysteinylglycine	98.5	392.113	C14H23N3O8S	JQWABENXVMJJMW-UHFFFAOYSA-N	392.10471:572822 393.10806:0 394.11142:0		152549	271876	479440	415450	768534	292158	414091	8887.32	8887.32	199267	8887.32	147809	357140	8887.32	8887.32	686957	8887.32	8887.32	8887.32	8887.32	8887.32	186463	152266	383695	8887.32	440684	156383	115266	208350	1109746	1001439	815049	261775	210407	314213	978154	414546	379284	564564	555084	406423	1029938	1012533
GlcCer(d18:1/24:1(15Z))	79.1	810.682	C48H91NO8	WBOZIXHPUPAOIA-JZZPSRGZSA-N	810.64746:471431 811.65081:0 812.65417:0		4416.64	103404	243295	166657	90948	4416.64	188817	110292	85826	4416.64	4416.64	4416.64	4416.64	4416.64	4416.64	4416.64	4416.64	4416.64	4416.64	4416.64	170515	4416.64	4416.64	112867	121189	51575	94703	50598	144573	798944	666042	621700	4416.64	181214	130600	147501	4416.64	67953	505406	739534	294422	870456	780285
GlcCer(d18:1/26:1(17Z))	89.6	836.698	C50H95NO8	LVROXDRMMJVBGH-WLPLOMEJSA-N	836.72192:538811 837.72527:0 838.72863:896137		141366	200036	174254	102804	4780.93	207580	4780.93	223920	4780.93	4780.93	4780.93	4780.93	67565	4780.93	4780.93	4780.93	4780.93	4780.93	4780.93	75523	4780.93	64250	102655	4780.93	75019	4780.93	4780.93	353969	311743	110160	267247	170378	286530	184696	245333	162362	93405	163256	158972	95644	507399	714383	84088
Glucosylceramide	75	812.697	C48H93NO8	POQRWMRXUOPCLD-XNWFPASESA-N	812.73535:251800 813.7387:0 814.74206:0		212628	287803	115835	115045	147220	130299	64871	3867.43	3867.43	3867.43	3867.43	3867.43	41871	39284	3867.43	163577	3867.43	3867.43	3867.43	40132	3867.43	3867.43	3867.43	60196	67342	45028	108395	65101	51737	81714	74078	58702	95126	3867.43	155753	193327	271363	130204	271673	118926	205547	389007	420714
Glucosylceramide (d18:1/16:0)	99.6	700.572	C40H77NO8	VJLLLMIZEJJZTE-NNTBDIJYSA-N	700.57672:243959 701.58007:0 702.58343:0		209651	265346	80117	79390	310469	57403	111408	52673	4015.05	4015.05	4015.05	4015.05	4015.05	4015.05	4015.05	4015.05	4015.05	4015.05	64264	49229	79791	4015.05	4015.05	87978	82840	72655	264647	72208	129408	360223	179530	4015.05	231805	260786	164855	129805	67775	76963	164880	95278	141709	206769	116703
Glucosylceramide (d18:1/18:0)	87.2	726.589	C42H81NO8	YMYQEDCYNANIPI-DYJXBSQNSA-N	726.61505:630838 727.6184:0 728.62176:0		136781	993990	107250	344095	114592	228348	530204	172029	147466	82714	5404.44	5404.44	159486	5404.44	5404.44	5404.44	5404.44	5404.44	70016	108193	142816	126372	5404.44	83721	197822	411943	223278	855603	664896	321368	834145	280662	535095	262385	117089	410984	385426	224268	219801	105241	257423	459105	630182
Glutaminylhistidine	99.9	284.135	C11H17N5O4	JZOYFBPIEHCDFV-YUMQZZPRSA-N	284.13364:2202576 285.13699:593385 286.14035:984774		7262626	8100726	441704	4547596	5652402	6558698	3793738	3302382	2414469	2108348	1923196	2069732	34694140	2089580	135536	2045442	1986635	1896776	2007627	2002865	35537092	1928971	1724874	3408702	1663429	626269	6021509	2150316	2224662	3525825	10092359	3966763	4062792	144293	2204157	3367352	2510734	3636634	4534014	2271978	872630	5386760	5101624
Glutaminylisoleucine	97.4	258.146	C11H21N3O4	XITLYYAIPBBHPX-ZKWXMUAHSA-N	258.13452:767117 259.13787:316282 260.14123:204230		1215564	945670	1043125	1636161	1340167	1582020	599355	483216	1449.87	14499	1449.87	1449.87	1449.87	1449.87	1449.87	16224	19008	1449.87	1449.87	17474	23111	1449.87	19121	472094	553768	311379	153726	226965	335642	635072	783021	412131	966377	734162	537277	515315	336509	432129	310861	248092	270419	436201	489496
Glutaminylphenylalanine	100	292.13	C14H19N3O4	VHLZDSUANXBJHW-QWRGUYRKSA-N	292.13113:410862 293.13448:309921 294.13784:0		517450	514677	1054732	878977	565563	423843	738177	839533	228481	168298	240245	486608	95811	401984	183861	72762	194206	858102	941520	885165	452386	183168	207244	347875	862347	538888	567869	572102	500060	464103	104710	736685	784262	621150	520996	980679	773101	387502	145289	598096	565672	1275148	588113
Glutaminylproline	98.5	244.129	C10H17N3O4	NJMYZEJORPYOTO-BQBZGAKWSA-N	244.12054:1627641 245.12389:2307583 246.12725:387070		1976278	2391260	3049224	3480382	1154610	1474120	1802169	1452115	186851	63173	47528	380812	81683	167410	537111	237687	140666	120229	48876	46469	82019	48812	198637	3840118	3680474	3999832	634885	542657	484941	724390	729155	610704	387520	259393	244120	908502	956844	901870	300889	826347	488891	300367	223721
Glutaminylthreonine	99.1	246.109	C9H17N3O5	HHSJMSCOLJVTCX-ZDLURKLDSA-N	246.11627:622380 247.11962:0 248.12298:0		141885	299486	872918	922410	1100926	578658	271811	1400643	128391	268847	172540	351083	280551	437575	45782	224099	254158	60464	1032979	448422	149012	608756	212650	753582	509179	1303212	238403	551969	676388	322184	328956	80199	77755	259557	351446	72311	472762	398109	4093.46	62607	40935	707387	563762
Glutaminyltyrosine	100	308.125	C14H19N3O5	KGNSGRRALVIRGR-QWRGUYRKSA-N	308.12613:7779766 309.12948:1537764 310.13284:327775		12614788	12208567	11279111	10911105	10760047	11790222	10529481	10453831	5128.05	154007	5128.05	5128.05	5128.05	5128.05	51280	57789	5128.05	5128.05	54909	5128.05	5128.05	5128.05	5128.05	28602986	29217632	29344964	11016672	9648996	10292040	49678828	49486312	52685564	12343409	17477408	15586584	23934368	22833264	23194876	20721834	19518940	20568154	10682321	12540119
Glutamylproline	100	243.099	C10H16N2O5	YBTCBQBIJKGSJP-BQBZGAKWSA-N	243.09811:716978 244.10146:590883 245.10482:0		404692	1307421	1949967	911761	1880264	1995913	3523746	1984152	410353	1209122	875611	818990	627269	623830	1029866	799688	2138668	1162045	1116815	1774413	285993	1285738	1751858	2544026	1398439	920315	541409	608529	1214150	1522887	1517582	1236547	737437	1440982	910493	855588	1522025	923200	1130163	1470468	2707136	961829	1034268
Glutamylthreonine	99.9	249.108	C9H16N2O6	JSIQVRIXMINMTA-ZDLURKLDSA-N	249.10979:469132 250.11314:0 251.1165:0		381449	102770	516530	641445	393147	721382	294202	273518	748966	135454	265224	214090	91936	224097	280180	418850	276570	405072	527328	222714	225168	169719	100484	221065	264634	463221	266360	95895	170114	572597	237722	144363	760821	627811	727239	303934	312258	290811	393489	472041	436225	46454	481541
Glutathione	100	308.091	C10H17N3O6S	RWSXRVCMGQZWBV-WDSKDSINSA-N	308.09088:86820768 309.09423:13164462 310.09759:3767179		42989128	44976620	44776832	46173016	43149848	42142708	39625308	36561000	515734336	512113344	480126688	491242048	487008896	447414720	543868032	513863872	490829728	563014528	538786304	498743456	574964480	540646464	491374368	24218376	10333282	8985349	21567380	10053736	11231442	24954320	19681458	24726898	42165036	41947992	17957230	10461257	9854465	12130963	9332893	8166523	10660115	12648778	12530404
Glycerol 1-(9Z-octadecenoate) 2-tetradecanoate 3-phosphate	99.2	645.45	C35H67O8P	SOEWBJRWWSGRKM-WUKNDPDISA-N	645.45648:647091 646.45983:0 647.46319:0		3765.65	3765.65	3765.65	3765.65	80801	3765.65	3765.65	99614	3765.65	3765.65	3765.65	3765.65	3765.65	3765.65	3765.65	3765.65	3765.65	3765.65	46522	3765.65	47318	3765.65	37656	126484	171091	190657	223173	265720	161842	1469073	3515262	981150	198473	1122338	668355	76214	66817	43603	56771	3765.65	227378	127625	219209
Glycerol 1-hexadecanoate	100	331.284	C19H38O4	QHZLMUACJMDIAE-UHFFFAOYSA-N	331.28427:2659138 332.28762:576469 333.29098:0		13564623	4809628	7614884	16333825	16831194	10759928	8918602	15005636	1877865	3136845	1641854	851038	2455390	1348730	794172	1798282	1838079	1415332	2799778	723562	1057402	769403	867378	6440352	6359395	4364922	3383918	6200760	9710654	8841958	10419959	5416810	12479867	3384234	4471666	8231138	3348310	5087500	5404410	7197824	8117918	6648554	8435549
Glycerol 1,2-di-(9Z-octadecenoate)	98.2	619.531	C39H72O5	AFSHUZFNMVJNKX-XPWSMXQVSA-N	619.54016:230299 620.54351:0 621.54687:0		193476	334942	408406	59820	6370	200526	133194	103506	636.991	50188	38681	636.991	38104	95596	636.991	636.991	636.991	51774	129094	29378	47447	62295	636.991	154643	157301	56205	147292	143701	171050	46892	380854	75954	293991	275512	135059	49344	162719	43324	103443	48988	277380	316035	229745
Glycerol 1,2-di-(9Z,12Z-octadecadienoate) 3-(9Z-octadecenoate)	94.2	881.759	C57H100O6	VVEBTVMJPTZDHO-XUVHLPINSA-N	881.742:539796 882.74535:0 883.74871:0		6505.99	6505.99	96388	166617	6505.99	6505.99	85186	76572	6505.99	6505.99	6505.99	6505.99	6505.99	6505.99	6505.99	6505.99	6505.99	6505.99	6505.99	81679	6505.99	6505.99	6505.99	304590	266363	121730	6505.99	6505.99	6505.99	158827	98927	6505.99	126943	6505.99	6505.99	6505.99	164386	103549	197094	219337	89592	6505.99	783393
Glycerol tribenzoate	99.9	403.119	C24H20O6	HIZCTWCPHWUPFU-UHFFFAOYSA-N	403.1203:663291 404.12365:0 405.12701:0		997496	817158	877001	256713	360467	823140	1078340	806933	219034	134581	192440	503921	212892	226106	490319	158702	220542	558105	423019	244046	1615847	488084	795112	299785	104814	1289688	132368	259949	119437	1603627	1374482	1043357	932271	1483518	958634	649990	1512745	1006579	916383	735894	926312	1139961	1094336
Glycerol tributanoate	99.7	303.18	C15H26O6	UYXTWWCETRIEDR-UHFFFAOYSA-N	303.18381:1623972 304.18716:608611 305.19052:0		1653016	2098730	2144847	3601302	1861158	2340991	1304605	1468330	940436	1052730	1348480	780696	1258998	1972804	1362553	1702248	698605	1589204	1623463	1207178	932197	1606828	1936777	1589936	1929734	1343993	1301626	3694547	3420440	2226125	3740948	4144571	4481634	1597738	1965632	4190698	3828561	3233768	4316658	4627147	2084637	4385836	2140762
Glycerol trihexanoate	99.9	387.274	C21H38O6	MAYCICSNZYXLHB-UHFFFAOYSA-N	387.27148:761857 388.27483:0 389.27819:0		521403	2839033	684993	1917534	2791558	2400989	2504786	1855623	1241587	1039469	1349462	2862120	795285	1532109	1240922	1257624	455097	1444810	1195617	658359	3205367	3553068	921270	2848021	2424704	2182710	2055414	1652219	1021317	1792144	676420	1066413	2274646	1881422	1715337	1887738	2425844	755293	1536785	1154334	1614482	1690118	3006365
Glycerol tripropanoate	99.9	261.133	C12H20O6	YZWRNSARCRTXDS-UHFFFAOYSA-N	261.13086:446886 262.13421:0 263.13757:0		983380	455240	378136	719299	1227714	487905	742205	83291	722277	243619	689658	868176	637649	415312	742052	266067	181374	509349	377636	427746	511252	437211	392987	747052	560343	465504	300333	841509	323451	388854	672081	142276	215597	617734	432168	999269	705260	690853	1025905	423021	441232	779419	297909
Glycerol tritetracosanoate	66.2	1144.12	C75H146O6	KNXWLXDVNAYUHZ-UHFFFAOYSA-N	1144.07373:426285 1145.07708:0 1146.08044:0		4671.1	87309	276042	57168	4671.1	109052	166596	183057	179570	85472	4671.1	4671.1	103627	93446	4671.1	53754	4671.1	4671.1	73365	4671.1	4671.1	4671.1	4671.1	53625	66549	214645	151964	4671.1	4671.1	4671.1	187208	78622	4671.1	4671.1	265781	4671.1	4671.1	658058	4671.1	4671.1	175377	170933	4671.1
Glycerol tritetradecanoate	98.2	723.65	C45H86O6	DUXYWXYOBMKGIN-UHFFFAOYSA-N	723.6593:255658 724.66265:0 725.66601:0		120794	5653.34	5653.34	5653.34	139881	5653.34	5653.34	5653.34	5653.34	5653.34	78313	5653.34	5653.34	5653.34	5653.34	5653.34	66771	169667	160934	56533	5653.34	5653.34	5653.34	116832	102209	5653.34	103989	75681	77797	283837	98665	150450	5653.34	137458	696166	90956	5653.34	5653.34	373369	115405	186358	174305	167495
Glyceryl monooleate	100	357.3	C21H40O4	UPWGQKDVAURUGE-KTKRTIGZSA-N	357.29993:10739952 358.30328:2929202 359.30664:667846		4845166	5243972	8478423	9245319	10238251	12980349	8756856	10264297	88708	97094	134469	9151061	9575540	2962506	2737788	6471936	2531192	16401981	4719088	3566900	48309340	11394126	3525854	6832785	2476084	2597836	7621690	3759268	1482588	3933659	1827837	923413	1381113	1278534	1087585	1305879	838392	985685	1635070	441341	1775822	2492717	1225100
Glycerylphosphorylethanolamine	97.9	214.049	C5H14NO6P	FRMZOWIQVCBEAC-UHFFFAOYSA-N	214.05878:1661288 215.06213:0 216.06549:0		2675446	8872132	2209517	4430604	3297872	5611206	3774397	4371730	3679111	6165945	3226940	2826390	3788924	1384723	1396969	3534776	3218839	942920	3497987	1932327	2462968	2442554	2035047	6724452	2162263	1947815	5099468	10445181	2151526	451884	700536	855828	2954801	3005132	4527071	84494	173688	420283	1993274	1933516	2384588	3578572	2121236
Glycochenodeoxycholic acid 3-glucuronide	95.5	624.339	C32H51NO11	ABFZMYIIUREPLL-ZWDGUQLWSA-N	624.32379:473356 625.32714:0 626.3305:0		4317.56	4317.56	301058	4317.56	433220	4317.56	80140	336198	4317.56	43176	4317.56	4317.56	58429	72701	4317.56	81701	79244	91814	74137	76812	86444	4317.56	95597	4317.56	4317.56	4317.56	140784	4317.56	306312	4317.56	4317.56	4317.56	4317.56	4317.56	43223	506348	4317.56	4317.56	112194	142919	4317.56	157231	4317.56
Glycocholic acid	97.2	464.302	C26H43NO6	RFDAIACWWDREDC-UHFFFAOYSA-N	464.3136:1774675 465.31695:352210 466.32031:201918		4522176	4795009	1487199	3790002	2257397	2309530	2298506	6176938	712591	562141	397237	659939	1306374	985636	616400	486154	685765	768321	1230092	660074	640658	1425677	633681	1115988	1053953	850224	2126414	1781126	1301689	2292038	1436010	1838660	6388338	2749542	2250010	5230870	5800910	2089065	5790408	3263984	7065424	6372822	3730320
Glycosminine	99.9	235.088	C15H12N2O	ZDUVLDCZFKNYHH-UHFFFAOYSA-N	235.08517:1456844 236.08852:0 237.09188:0		6337968	7745090	5969454	7408536	6126281	6129252	6763192	6459708	4245705	1779466	6349624	4383773	4541702	7942054	4797252	3704853	6179148	3714980	6496156	4757006	4986198	4729196	1729918	4211124	7262749	5111280	2733078	5732372	5044956	6262696	4832106	6631178	892733	5654962	1890467	3755982	6482795	6935534	5902988	4489295	5592606	3372880	5152670
Glycyl-Arginine	99.4	232.14	C8H17N5O3	JLXVRFDTDUGQEE-UHFFFAOYSA-N	232.14604:594739 233.14939:0 234.15275:0		415304	233091	1086149	580185	362086	406239	138139	68694	1270714	1432347	544906	1994095	1038254	869146	628044	319706	711134	226619	148199	208720	52384	91405	215608	304739	351413	220594	87857	80363	271949	145094	58300	128889	283800	289057	84098	179750	75119	44845	217037	174443	54163	121441	48890
Glycyl-Methionine	99.5	205.065	C7H14N2O3S	PFMUCCYYAAFKTH-UHFFFAOYSA-N	205.06013:3303443 206.06348:0 207.06684:0		16550432	22040630	16862874	12050845	16799968	10197653	11162755	16428952	2713084	11305163	16091214	15663393	11864596	8528167	13013615	11561177	12153070	22284518	9854654	8992181	13923635	15654324	8658713	13819916	10094004	9681855	7015932	14597657	11579956	4049158	13795252	12671503	14953839	17030554	11572531	10030345	11049854	11746175	13538716	5073992	14307972	14226008	17446634
Glycyl-Phenylalanine	100	223.108	C11H14N2O3	JBCLFWXMTIKCCB-UHFFFAOYSA-N	223.10786:943558 224.11121:0 225.11457:0		386553	1180067	235366	224798	136154	179290	254925	234415	169161	168700	122448	428553	135884	188905	150878	264403	68539	169712	71229	94535	190395	127667	37037	1384077	479121	1507049	404014	306996	197873	83710	3703.75	38777	258697	110189	204378	987788	854946	194701	259908	154295	179503	84311	199422
Glycyl-Tryptophan	99.9	260.104	C13H15N3O3	AJHCSUXXECOXOY-UHFFFAOYSA-N	260.10181:919296 261.10516:0 262.10852:0		1385834	388546	549254	435622	954607	183934	1439448	748295	1316536	1872280	1302100	1174498	772484	394550	2186174	1039606	942608	354040	406045	911944	1638126	1935084	1287022	558915	178352	64541	93775	155280	165972	167167	378795	258275	1198987	537816	1281279	334061	180072	507871	150351	301982	306208	118432	93973
Glycylalanylprolylmethionylphenylalanylvalinamide	98.2	618.308	C29H45N7O6S	WSOXREPRCVQMSJ-UHFFFAOYSA-N	618.29828:194375 619.30163:0 620.30499:0		219015	3826.83	3826.83	3826.83	3826.83	3826.83	76072	3826.83	3826.83	3826.83	3826.83	69234	100069	3826.83	3826.83	3826.83	3826.83	3826.83	86359	3826.83	3826.83	3826.83	3826.83	196888	129633	120048	63485	56163	3826.83	3826.83	127624	328049	207930	66046	146181	171053	3826.83	3826.83	3826.83	105894	49489	3826.83	194622
Glycylproline	100	171.077	C7H12N2O3	KZNQNBZMBZJQJO-UHFFFAOYSA-N	171.07652:21582716 172.07987:411535 173.08323:0		72673112	74992072	69150400	68508400	59781132	42464956	47090316	46309640	71927936	43175808	38473636	79007024	50227348	65647312	68061664	60363896	38228800	54314724	75274904	50212744	91248280	61113108	56927724	94577576	80608920	69160072	81418440	69075024	60420356	109600664	92958024	81125416	106383664	93711096	80592672	98028888	84666896	71159440	90595792	80566952	67530856	84307536	73866064
Glycylserylprolylmethionylphenylalanylvalinamide	99.9	634.303	C29H45N7O7S	CVXWKHQDFPDLTM-UHFFFAOYSA-N	634.30115:601217 635.3045:0 636.30786:0		1549333	983771	771483	1098102	665833	763914	838720	581155	54485	63349	4072.91	64553	59187	4072.91	49708	4072.91	4072.91	51026	4072.91	40729	4072.91	4072.91	110322	183862	252283	198548	271046	367321	566147	2359568	678602	494290	1053923	1102680	1445072	386754	218234	314260	575894	529961	323928	1079913	974989
Guanidino succinic acid	98.2	172.038	C5H7N3O4	VVHOUVWJCQOYGG-UHFFFAOYSA-L	172.02809:4602548 173.03144:2722918 174.0348:516257		5319496	5411926	7209132	4426672	7908010	7958174	6463688	4293588	401972	265338	402648	215208	378719	268036	384489	186790	676535	102657	375350	292532	387304	84425	319462	1255478	1204068	1692424	156773	327443	969704	1577837	1399789	2853854	629713	494378	1333008	310927	929317	333566	1172828	968234	1546973	590306	1817536
Guanidinosuccinic acid	100	176.067	C5H9N3O4	VVHOUVWJCQOYGG-REOHCLBHSA-N	176.06606:33232276 177.06941:4281453 178.07277:4968988		83515000	101504104	102164016	94992792	89556632	85555320	81822312	87156040	17547834	18327982	11817320	12318775	18479650	9517684	6974289	16885160	3938496	5444780	16119765	6769070	6521018	3171176	16705910	96911928	95943824	85651984	98412864	96747952	86936336	90951104	76909152	79798584	113946856	109286680	105853112	82824408	88647936	88857704	86361360	77004656	82438232	104866368	93769752
Guanine	99.9	152.057	C5H5N5O	UYTPUPDQBNUYGX-UHFFFAOYSA-N	152.05435:27182118 153.0577:0 154.06106:11213937		139329296	137307936	67206864	120797424	125618760	97185784	71688928	102427704	64191592	59143552	58306368	67215064	64062544	59832184	67081940	54613872	41378576	67781224	58099856	57516224	37640332	53972828	56883272	154326496	146702864	91105688	86447808	135962912	107088208	80093592	119561128	66862212	94175720	97772936	91523936	37150372	63215076	76433064	74266392	42605216	53175096	74783192	103407048
Guanosine	100	284.099	C10H13N5O5	NYHBQMYGNKIUIF-UHFFFAOYSA-N	284.09912:7144862 285.10247:684939 286.10583:0		8911149	10957246	11276279	10255917	9983594	10600730	7059500	6595154	23981400	22213168	22787542	22793828	23850084	22062444	21931708	23628860	21160238	22620736	22563544	20675538	23980868	23413912	21044056	5241244	6271678	6097500	9268626	10276352	9377923	13157141	13076728	12886188	8762256	13860639	11094396	12109047	12425572	10227759	10576148	11751008	9470558	15632392	16765995
Guanosine diphosphate	75.9	442.017	C10H15N5O11P2	QGWNDRXFNXRZMB-UUOKFMHZSA-N	441.97995:802946 442.9833:0 443.98666:0		133989	372788	388934	462185	373160	328290	436779	236114	2996.25	2996.25	2996.25	2996.25	2996.25	2996.25	2996.25	2996.25	2996.25	54566	2996.25	2996.25	2996.25	44729	36289	232265	276119	351055	539452	531000	447017	53398	151805	136774	300732	368232	496398	230112	93505	51553	137019	102542	167100	327625	394963
Guanosine diphosphate adenosine	96.5	691.103	C20H26N10O14P2	LHSVDZHIRYSVJP-INFSMZHSSA-N	691.08978:802955 692.09313:0 693.09649:0		5564.68	5564.68	273313	335988	87762	5564.68	89498	125457	5564.68	127454	5564.68	5564.68	195005	5564.68	5564.68	81469	5564.68	102550	5564.68	5564.68	5564.68	5564.68	5564.68	134179	123671	192157	472569	293145	323003	422369	569937	443026	295916	847986	1886403	185724	433573	662650	506036	508024	173761	1152168	534993
Guanosine pentaphosphate adenosine	99.6	933.017	C20H29N10O23P5	CNMILLPGDWDFCZ-INFSMZHSSA-N	933.02136:268508 934.02471:0 935.02807:0		196127	117698	73638	93909	5048.58	202111	80762	60563	5048.58	5048.58	58914	5048.58	5048.58	5048.58	5048.58	5048.58	5048.58	5048.58	5048.58	5048.58	76488	239903	5048.58	181646	80969	194099	159148	157209	131413	415602	288612	137028	132504	72017	50486	5048.58	136181	52965	493133	208484	446063	312109	299789
Guanosine tetraphosphate adenosine	96.1	853.05	C20H28N10O20P4	SJXJAXXRDJWRCR-INFSMZHSSA-N	853.06458:338867 854.06793:0 855.07129:0		95493	104128	131040	455510	75415	88128	214765	4335.47	81140	84929	4335.47	84620	4335.47	4335.47	4335.47	103269	4335.47	4335.47	4335.47	4335.47	53869	4335.47	4335.47	4335.47	4335.47	77984	410091	139839	188230	73411	206557	217773	137532	44725	266937	4335.47	107279	4335.47	102507	87879	69644	72265	269610
Guanosine triphosphate	97.3	521.983	C10H16N5O14P3	XKMLYUALXHKNFT-UUOKFMHZSA-N	521.97162:684582 522.97497:0 523.97833:0		102055	71320	95684	4411.83	125864	230924	4411.83	89682	134698	139974	233711	126062	253960	318643	4411.83	73511	123756	94660	153662	143539	520705	457959	373748	4411.83	4411.83	4411.83	53991	54312	4411.83	4411.83	4411.83	4411.83	4411.83	4411.83	4411.83	1115779	732111	517103	1757413	1647691	1891142	97450	213142
Heptadecanal	99.7	255.268	C17H34O	PIYDVAYKYBWPPY-UHFFFAOYSA-N	255.26431:186262 256.26766:0 257.27102:0		243623	255425	198053	10177.8	192699	10177.8	10177.8	10177.8	10177.8	10177.8	10177.8	127794	142771	121620	10177.8	122459	127190	10177.8	10177.8	111632	158236	109166	116528	159854	188918	10177.8	10177.8	264618	10177.8	10177.8	10177.8	139427	171008	149811	10177.8	117570	10177.8	176631	157635	149753	129737	10177.8	10177.8
Heptanoylcarnitine	100	272.187	C14H27NO4	VDPCTFWULDLKHT-UHFFFAOYSA-N	272.18573:1120858 273.18908:487607 274.19244:0		1802628	1709961	1613774	1655106	1898232	1192056	1334355	1680417	773781	1070306	495324	1977057	1633588	1440926	673562	1406839	1208242	1158697	938073	811569	1009948	752082	1037203	1660350	872400	1580250	1374351	1864851	1538336	641592	1720031	1126373	1494698	1550341	889457	1623348	1780485	1106915	1678809	1200691	1413548	1809926	1750659
Hexacosan-1-ol	96.7	383.425	C26H54O	IRHTZOCLLONTOC-UHFFFAOYSA-N	383.41177:292515 384.41512:0 385.41848:0		401562	130433	6682.76	124572	238566	6682.76	6682.76	6682.76	132048	301592	111518	209599	214229	85765	121182	261348	97106	213214	89377	230202	98085	219235	116501	89617	137975	251520	355240	99463	122774	168215	237459	285645	122045	6682.76	254615	103546	83950	148973	234199	146549	84519	227348	415576
Hexacosanal	100	379.394	C26H52O	QAXXQMIHMLTJQI-UHFFFAOYSA-N	379.39407:258609 380.39742:0 381.40078:0		176741	199345	131392	6949.14	6949.14	206760	6949.14	6949.14	6949.14	212573	160077	252992	129623	6949.14	6949.14	336797	6949.14	131022	208249	150761	142294	117178	103642	126929	107638	242572	6949.14	132504	149901	6949.14	6949.14	173307	120405	221710	96452	132965	117703	256858	138080	135673	111489	93641	105593
Hexacosane	95.2	365.415	C26H54	HMSWAIKSFDFLKN-UHFFFAOYSA-N	365.43097:243935 366.43432:0 367.43768:0		203598	8636.31	8636.31	8636.31	8636.31	8636.31	8636.31	120962	8636.31	182367	8636.31	170876	8636.31	8636.31	8636.31	117210	111424	8636.31	260933	8636.31	8636.31	121021	154789	8636.31	168473	109041	8636.31	8636.31	109745	8636.31	8636.31	127322	8636.31	193440	111077	8636.31	8636.31	104586	8636.31	8636.31	88824	8636.31	8636.31
Hexacosanoic acid	96.1	395.389	C26H52O2	XMHIUKTWLZUKEX-UHFFFAOYSA-N	395.40353:220926 396.40688:0 397.41024:0		261551	165942	150731	384786	163918	202251	7634.95	110496	205190	89243	7634.95	103546	7634.95	199768	133241	422771	137793	7634.95	94733	7634.95	100731	86899	211516	7634.95	121570	88919	107088	121007	155549	113410	216073	91814	299019	87431	147533	96718	123848	169668	220653	88348	7634.95	159491	108483
Hexadeca-7,10,13-trienoic acid	100	251.201	C16H26O2	KBGYPXOSNDMZRV-UHFFFAOYSA-N	251.20079:4530783 252.20414:576226 253.2075:423950		4860428	3001386	4571778	4956656	5178128	2829570	4683224	4603832	111387	216442	191498	65815	178839	51405	59152	66024	57679	139842	125669	161237	4757.37	58014	47574	2162864	3072781	771601	900709	251296	435114	1005535	1177282	1137445	740043	1093760	345108	514985	367426	746512	1515464	462992	772296	1554941	428711
Hexadecanamide	100	254.249	C16H33NO	HSEMFIZWXHQJAE-UHFFFAOYSA-N	254.24794:2472830 255.25129:395254 256.25465:0		3322073	3568642	2859798	2891164	3005499	2512726	2721993	2175365	2520.02	2520.02	2520.02	2520.02	2520.02	28792	35496	2520.02	2520.02	2520.02	25200	29097	2520.02	2520.02	2520.02	870848	632122	1183474	506279	486891	349164	215928	368472	276762	438463	374056	845336	426152	399436	173465	201364	180516	198644	165092	178420
Hexanoylcarnitine	100	260.186	C13H25NO4	VVPRQWTYSNDTEA-UHFFFAOYSA-N	260.18573:6720550 261.18908:1044978 262.19244:0		14212329	13314703	13738388	12709032	13144046	13244545	12797885	12104921	35589860	33503556	30385400	34218164	33008018	32383864	32438410	31012264	28290874	39355300	37255348	34918468	26159600	24229938	23027538	3222004	1167793	2599616	934014	1348279	2051971	2162966	1665599	1407958	694867	272167	447591	14662139	14799155	13594258	43153228	41872028	38993356	8441014	8171850
Histidinyl-Asparagine	99.6	268.105	C10H15N5O4	WSDOHRLQDGAOGU-UHFFFAOYSA-N	268.10974:3739145 269.11309:1046626 270.11645:0		16958656	18464042	14782488	15613953	13981822	13254313	9818965	8341638	3706417	4504170	4922074	6175763	6773564	5284102	4757118	3482341	4051408	5785448	4914087	4521822	5416165	5863680	6170946	7180761	7120914	1337114	4980354	3962430	3740494	8589399	6978406	6137708	6841460	6025137	4882206	5409464	5530734	4645486	6930882	6357669	4984212	7470233	6145267
Histidinyl-Cysteine	100	257.071	C9H14N4O3S	MAJYPBAJPNUFPV-UHFFFAOYSA-N	257.07208:1183087 258.07543:918189 259.07879:0		2146744	2406868	2440301	2223376	2239896	1405996	1629263	2236560	13886361	1079563	13773568	1017230	15298105	15300295	12366644	13915769	8051653	17823810	17960384	16313514	301768	13985554	12927438	2721551	2072382	1557066	1829206	1176925	1963328	3469772	3282795	2801501	2512718	2806202	2325204	3988146	3263392	2991449	3418178	2965978	1707702	1905690	1380703
Histidinyl-Tryptophan	99.8	342.156	C17H19N5O3	FBTYOQIYBULKEH-UHFFFAOYSA-N	342.15884:1371918 343.16219:0 344.16555:0		6639969	6515844	6477655	5656632	3877266	5777317	2786946	4316632	4498669	6673315	7285830	6724946	6884300	3273708	3726338	4960450	6226156	7369198	6249905	2462682	7428898	4470317	5832944	5997414	4992955	5638434	6944360	6242106	5445110	6487806	5199208	2427636	6558202	4200656	3013204	6802860	3787868	4951478	6333760	6453291	5319563	6181736	6436778
Homo-L-arginine	100	187.12	C7H16N4O2	QUOGESRFPZDMMT-YFKPBYRVSA-N	187.12036:960025 188.12371:0 189.12707:0		1667899	506784	4025195	4636190	2700692	3207372	2717601	1372329	2066194	1359257	1559440	2042574	2687097	1818663	1628081	3523146	1166635	2030139	3105200	1136837	2084253	3149269	2687824	1453938	2569618	1703502	2228310	2663084	2655812	2926892	1731744	1156785	1559426	1566414	2599789	3011483	1585299	1616505	383797	1158176	1074533	1395098	1559501
Homocitrulline	100	188.104	C7H15N3O3	XIGSAGMEBXLVJJ-YFKPBYRVSA-N	188.10306:745118 189.10641:0 190.10977:0		141333	379078	248895	1037073	1492652	900682	3561453	3554928	165977	818061	1957484	177802	237417	1031088	200199	1262201	1200227	137849	342506	342661	417188	397751	987262	367553	292161	309915	147516	197749	508368	106374	509873	440574	215175	796040	2370752	110458	211273	533399	77514	445272	429582	365439	446968
Hydroxyphenylacetylglycine	99.7	210.076	C10H11NO4	CPPDWYIPKSSNNM-UHFFFAOYSA-N	210.07222:516033 211.07557:676032 212.07893:0		2319928	1327189	378317	716727	528921	125353	288892	770514	467160	137148	163952	687137	660945	500333	756612	389328	109936	394363	1299779	242963	473970	352512	622407	809974	899812	549705	1163462	245541	333512	328073	766203	219026	762672	476197	517543	978109	712917	544626	388551	1012787	235005	518745	247364
Hydroxyprolyl-Arginine	100	286.152	C11H21N5O4	AZDCVMCXGLWYHN-UHFFFAOYSA-N	286.15311:472839 287.15646:187258 288.15982:0		645206	738065	321808	334967	1410354	555010	360394	777970	641746	910920	1060296	460896	370952	428951	478037	618962	931196	523446	396978	550207	409605	858060	743883	259576	171397	284160	285995	76455	330594	336243	136931	316322	416432	411647	902099	329221	526322	845602	591363	298179	333589	547434	252969
Hydroxyprolyl-Asparagine	99.4	244.094	C9H15N3O5	GUZRMGFLLJQHCW-UHFFFAOYSA-N	244.09923:809092 245.10258:660861 246.10594:0		1070500	2278072	2667330	1059992	1167045	2309391	1372622	1048039	408586	373783	187505	176327	227145	109719	345965	121210	79544	52906	33835	101108	182129	120890	59289	1376491	496859	770149	1429596	873683	823079	896056	978861	1741234	1850924	577824	1087874	576754	383205	1178608	1988485	557813	675086	769022	413043
Hydroxyprolyl-Isoleucine	100	243.135	C11H20N2O4	JKCPTRCNCMWJJG-UHFFFAOYSA-N	243.13405:2156219 244.1374:0 245.14076:0		10155954	5826058	3683039	7862006	3997301	3718549	9564853	3038808	1645212	1101389	1443513	3773382	1726482	1269402	2109566	3651328	1543314	1444314	1817621	1729126	3089154	881159	1868361	3054972	3641911	2278967	2509647	3385226	3810015	3668072	5132206	7318320	3140520	2363670	3102054	1791623	3203071	1522233	2731097	2501761	3320956	7339654	3404646
Hydroxyprolyl-Methionine	100	263.106	C10H18N2O4S	XTTZAXBOUXWPAU-UHFFFAOYSA-N	263.10651:2141684 264.10986:2263286 265.11322:440508		7211031	6700329	7170385	3409514	5600772	6563494	6920591	6274732	162835	146140	79758	141097	165342	189071	114335	60608	55624	49915	92483	36008	3206.42	3206.42	32064	5352584	5771044	6033458	1517649	586548	696894	6076940	11680501	13807874	874000	1585020	2381787	6646653	12487185	5664183	2046199	3211028	3077713	8398169	8287304
Hydroxyprolyl-Valine	100	229.119	C10H18N2O4	OBSIPTVJSOCDLZ-UHFFFAOYSA-N	229.12033:1198263 230.12368:0 231.12704:0		6777900	1777650	1751871	3627044	3501337	2382506	692862	3116658	3994927	2883193	2727812	4390953	2207336	1930208	1469331	1291778	1630434	2420840	2672426	2229746	6662127	1930066	1295803	2638442	1957317	3182439	2462572	706016	2567679	3366364	1459898	2868280	2121438	4730508	1837498	4905023	1744220	1977486	2039837	1338816	1429353	3170148	2810369
Hydroxypropyl cellulose	99.4	264.067	C16H11NO3	XAPRFLSJBSXESP-UHFFFAOYSA-N	264.07187:353496 265.07522:0 266.07858:852758		787669	443229	753815	687547	459689	275799	475173	457776	434943	792302	389278	487041	242867	311977	719885	469683	416547	556377	750340	91876	461147	169703	303061	313449	501844	433236	735379	182273	175533	369291	565497	369991	546943	1093286	418479	510323	502179	221068	141425	228603	131753	312897	363855
Hydroxysintaxanthin 5,6-epoxide	99.8	461.306	C31H42O3	HPOMATRGLHSHPK-MBEKKZSISA-N	461.30289:179729 462.30624:55721 463.3096:27584		447200	686692	1193452	802293	973982	1162762	1235206	1498757	501326	606695	960066	299444	440268	461046	190189	81848	556924	86951	135166	270093	61838	256036	90162	41378	53556	227838	55102	99945	161164	54264	115150	156934	76975	260067	362225	269277	254849	212730	175818	342995	83522	141407	302432
Ile-Ile-Ile-Pro	99.7	455.323	C23H42N4O5	OCEZPDBEDULORM-UHFFFAOYSA-N	455.32639:82343 456.32974:0 457.3331:0		112652	5314.52	5314.52	163443	5314.52	5314.52	5314.52	5314.52	5314.52	5314.52	5314.52	5314.52	67985	5314.52	80824	72174	71142	75102	5314.52	5314.52	5314.52	88083	77447	5314.52	5314.52	5314.52	5314.52	5314.52	5314.52	5314.52	5314.52	5314.52	5314.52	5314.52	5314.52	5314.52	5314.52	109804	66263	69292	5314.52	5314.52	5314.52
Ile-Val-Val	100	328.224	C16H31N3O4	YHFPHRUWZMEOIX-UHFFFAOYSA-N	328.2236:649917 329.22695:0 330.23031:0		293573	388865	370764	277469	284208	327193	233068	178953	3587.53	3587.53	3587.53	40572	3587.53	77868	35929	92541	35875	3587.53	3587.53	3587.53	3587.53	42303	3587.53	148645	3587.53	3587.53	3587.53	3587.53	68318	3587.53	3587.53	71190	3587.53	3587.53	3587.53	87342	3587.53	45462	147320	3587.53	268444	3587.53	3587.53
Iminoaspartic acid	77.9	130.015	C4H5NO4	NMUOATVLLQEYHI-UHFFFAOYSA-N	129.97928:8133453 130.98263:804973 131.98599:530454		25376724	46758616	52915588	68214360	65280888	39072332	56908548	37775740	24842640	14611712	16686440	36480220	20518584	24167988	32815604	50634460	35113688	60834684	49214000	19621242	45320136	30805916	11817446	50891792	38812436	44117068	32816046	29185526	28254528	17078064	17612696	16967210	13960756	64108184	32249540	42016832	29992288	41810880	46141704	19765708	28003248	36769608	43538304
Indole-3-acetic-acid-O-glucuronide	83.2	350.088	C16H17NO8	BPTLUNCVRGWZSW-JHZZJYKESA-N	350.05777:321483 351.06112:0 352.06448:0		243812	7695.88	197060	179600	159401	151834	343955	111314	206950	376189	131230	222770	449755	158744	163186	410814	741855	232727	237884	147917	445115	425798	559907	7695.88	7695.88	149420	124746	122176	120263	7695.88	7695.88	158643	7695.88	414076	124915	237172	7695.88	230194	7695.88	7695.88	7695.88	180315	192002
indole-3-acetyl-alanine	92.9	244.086	C13H13N2O3	FBDCJLXTUCMFLF-UHFFFAOYSA-M	244.06677:1490525 245.07012:0 246.07348:1471084		2795189	1270330	1265916	1051048	1178325	1052443	2169137	1444776	5300852	2427748	3558276	2227949	6532065	3289554	2495369	3366946	2163908	6531090	4578194	941315	2922739	5282032	2272642	252083	317733	104287	1357566	1631904	459673	2273952	2260404	502921	1829654	2592439	1239161	792015	1381500	504971	1216176	427255	365418	1385688	3516612
indole-3-acetyl-glycine	100	230.07	C12H11N2O3	YDXXLJMIHMIOIF-UHFFFAOYSA-M	230.07019:3395974 231.07354:999764 232.0769:0		15198029	11895593	8142992	8157414	6904226	9438057	2304504	3375598	17714298	18721804	18930676	30709258	5963086	20477286	11625205	14225649	17034722	13716938	22778434	11587196	16491933	17682364	6679938	7054874	8277916	5436396	9785903	7061145	5408452	3342405	6019853	4452006	14612868	7925926	9146649	11311248	2670182	2799677	7333663	2878883	4291344	5699140	7147960
indole-3-acetyl-isoleucine	99.1	286.133	C16H19N2O3	WPTUQMUCTTVOFW-UHFFFAOYSA-M	286.12625:4691488 287.1296:0 288.13296:2671803		9044652	9283429	7311546	4336752	8028257	7654547	6520248	6812712	7614.97	7614.97	7614.97	96694	97245	7614.97	84592	135592	7614.97	76150	7614.97	7614.97	7614.97	80840	7614.97	11203981	9915313	9272567	9840476	7235471	8676890	11938720	10777421	10109623	16613334	14679828	14172848	9143585	7171748	5499309	6641658	6212004	2876924	9988259	4480932
indole-3-acetyl-proline	100	270.101	C15H15N2O3	STGVBTJKCSSKNP-UHFFFAOYSA-M	270.10126:433017 271.10461:0 272.10797:0		701432	1190834	1288699	989513	727616	739904	351708	807353	1494222	865461	540455	1220217	1200020	655792	567731	1219148	858081	993754	619112	549681	647748	924851	519652	982326	806647	935342	513868	175195	250336	1253161	630974	1141848	1380309	1116353	786887	783609	139259	302016	1092210	428332	753466	310893	739904
indole-3-acetyl-valine	99.2	272.117	C15H17N2O3	AZEGJHGXTSUPPG-UHFFFAOYSA-M	272.11096:1168318 273.11431:0 274.11767:0		2516466	582381	225609	2252927	1593850	836866	1905154	1587137	121567	128186	36830	66986	75687	80313	175884	135584	132464	154337	131580	204927	70692	261685	181335	3410128	3943989	3380286	2490384	924961	2912090	1289924	716891	361122	2964122	554131	1406559	441447	801091	949380	1569245	459730	1614503	3130399	2333330
Indole-3-carboxilic acid-O-sulphate	82.8	239.997	C9H7NO5S	BXPGPYRRSKPDOZ-UHFFFAOYSA-N	239.96643:14479173 240.96978:2920251 241.97314:2482040		92627672	66845492	88225544	94290192	50923052	106431128	53217760	105336488	82727760	37224468	27786210	71613216	85433224	25970912	26493178	72992608	69993144	83952200	81706776	21628570	88071888	31078476	79077032	18738112	40101252	79221608	85260808	29614270	43358896	60439464	69183736	64374104	74757752	83971456	31584456	70495696	20049346	96635576	39540128	12973656	25181360	45267268	80573184
Indole-3-methyl acetate	100	190.086	C11H11NO2	KTHADMDGDNYQRX-UHFFFAOYSA-N	190.08647:2782678 191.08982:1285826 192.09318:0		560762	1070194	300603	609456	153783	217371	110510	393564	587905	627258	240197	1115250	158859	824058	746260	513789	495496	751222	477549	599084	497086	369480	457778	132302	197059	66039	277802	477519	290136	112417	575367	348530	303560	558728	199990	139757	225806	246254	352271	185111	148642	729250	1034800
indole-3-pyruvate	97	202.051	C11H9NO3	RSTKLPZEZYGQPY-UHFFFAOYSA-N	202.0386:610896 203.04195:0 204.04531:0		301390	790547	893172	941960	394504	521534	1022545	1469924	92133	2963.89	47508	142854	2963.89	83900	41874	49384	119615	91002	48313	29639	115711	2963.89	196272	355056	399282	777190	261466	178255	434272	147994	230097	259556	692944	279435	555004	163710	356252	173820	273917	118010	107811	97021	239819
Indole-5,6-quinone	99.5	146.025	C8H5NO2	IGGVVGHJSQSLFO-UHFFFAOYSA-N	146.02994:3264082 147.03329:1477380 148.03665:744863		17611756	16481959	17100850	25815854	9491246	14372361	14522907	30718140	9704430	5518945	9078333	16784352	15234904	21101344	8049186	8616572	17320712	14331107	17714642	12081761	12741969	19792386	8013434	10497785	14187506	14826975	9849744	13217120	5966590	8417476	18998414	13657125	19904430	16242970	11648150	10325619	19459522	14670646	12711907	21323078	7627322	17722020	18957962
Indoleacetyl glutamine	99	302.115	C15H17N3O4	DVJIJAYHBZALOJ-UHFFFAOYSA-N	302.12158:772708 303.12493:0 304.12829:675626		7280.19	134893	7280.19	165111	7280.19	7280.19	7280.19	7280.19	7280.19	7280.19	7280.19	377258	7280.19	209790	7280.19	7280.19	7280.19	7280.19	441026	103443	7280.19	7280.19	267842	7280.19	7280.19	7280.19	7280.19	7280.19	7280.19	7280.19	72802	290076	7280.19	116253	365046	7280.19	223934	7280.19	7280.19	171763	7280.19	146957	7280.19
Inosine 5'-diphosphate	99.8	427.006	C10H14N4O11P2	JPXZQMKKFWMMGK-VTHZCTBJSA-N	427.00296:1795217 428.00631:0 429.00967:0		614962	7396.08	630364	345780	7396.08	7396.08	7396.08	181210	1962839	3529694	2719009	3031895	2484369	3093506	2468779	3036259	3900002	3499950	1866842	2418121	3260575	3168836	1960699	304588	219276	7396.08	174877	368572	7396.08	763970	7396.08	224656	209092	281646	7396.08	206281	121345	7396.08	7396.08	125794	7396.08	404738	7396.08
Inosine triphosphate	96.1	506.973	C10H15N4O14P3	HAEJPQIATWHALX-KQYNXXCUSA-N	506.98663:1797092 507.98998:1979851 508.99334:297373		2068335	1548600	2177259	1826017	2236733	1875819	1287220	2249745	49116	65279	65255	4774.04	4774.04	4774.04	4774.04	52053	47740	51195	4774.04	4774.04	4774.04	4774.04	4774.04	260545	687891	1022540	1442080	1897134	1172768	7856118	7808938	6628300	3986090	5168450	5126969	1920310	3631977	1320392	4485901	4600618	2819165	7361618	3335878
Inositol 1,3,4-trisphosphate	99.2	418.955	C6H15O15P3	MMWCIQZXVOZEGG-MLQGYMEPSA-N	418.96136:510258 419.96471:0 420.96807:0		1227696	552164	663275	557032	689064	841115	870316	758951	7230.89	7230.89	7230.89	7230.89	7230.89	7230.89	7230.89	7230.89	7230.89	72309	7230.89	268511	7230.89	7230.89	180200	1130761	827082	966668	710040	419919	437332	789574	865441	625981	862225	585476	650371	809566	623589	645814	693587	539897	430741	571445	624922
Inositol 1,3,4,5-tetraphosphate	64	498.921	C6H16O18P4	CIPFCGZLFXVXBG-FTSGZOCFSA-N	498.9686:427406 499.97195:0 500.97531:0		200112	96998	150068	228506	180052	96284	99447	127740	2923.9	2923.9	2923.9	123738	2923.9	2923.9	2923.9	2923.9	29239	55069	38581	35742	2923.9	50556	2923.9	49882	133978	77557	204362	91278	226535	289291	371483	174025	213223	157006	175342	261908	106408	99153	176776	162887	507316	94470	473589
Inositol 1,3,4,5,6-pentakisphosphate	65.9	578.888	C6H17O21P5	CTPQAXVNYGZUAJ-KXXVROSKSA-N	578.84216:192816 579.84551:0 580.84887:0		139365	133894	7821.02	7821.02	130258	7821.02	7821.02	7821.02	7821.02	7821.02	7821.02	7821.02	7821.02	7821.02	146904	7821.02	7821.02	7821.02	7821.02	7821.02	7821.02	7821.02	7821.02	7821.02	124605	111854	7821.02	7821.02	191170	7821.02	7821.02	105023	115527	7821.02	7821.02	208072	313603	216254	7821.02	263923	156680	135483	96468
Inositol cyclic phosphate	100	243.026	C6H11O8P	SXHMVNXROAUURW-FTYOSCRSSA-N	243.02518:417409 244.02853:1177151 245.03189:0		1031784	493932	1062288	708181	630162	900164	334199	807872	832091	260477	661689	844331	924694	223068	675207	631836	1203080	342332	370736	632319	456269	270813	450094	1160684	232494	314577	828720	73318	591244	988478	223064	657331	781239	588301	563393	150924	560239	694955	710026	295202	338452	319184	225516
Isoleucyl-Lysine	100	258.182	C12H25N3O3	UWBDLNOCIDGPQE-UHFFFAOYSA-N	258.18295:1171068 259.1863:215657 260.18966:198809		314057	243889	479904	149023	470470	409974	637820	712547	3496.49	3496.49	3496.49	3496.49	3496.49	3496.49	3496.49	3496.49	3496.49	3496.49	3496.49	3496.49	3496.49	3496.49	3496.49	3423611	3427754	3136566	92327	146463	113634	4674710	4397404	4570279	1192096	437346	693714	1622805	1468955	1602825	658492	1733426	1603417	660905	1045546
Isoleucyl-Valine	99.5	231.17	C11H22N2O3	BCXBIONYYJCSDF-UHFFFAOYSA-N	231.16508:925883 232.16843:91479 233.17179:0		3889041	4030796	5099592	3424811	2442780	3643957	3213140	3223356	2550017	4356125	3077555	2888702	1821436	1833712	2935557	1627214	1590092	1606182	2530422	1872614	3178143	864376	1795087	1469004	847880	1279981	1134899	2015226	1000527	2506822	2675826	1159356	866600	837855	655904	851784	1416068	1438119	2849669	1591446	3349363	1603726	1705941
L-1-glycero-3-phosphocholine	100	258.11	C8H20NO6P	SUHOQUVVVLNYQR-MRVPVSSYSA-N	258.11017:52224208 259.11352:3879402 260.11688:1484531		76106736	66002644	76259392	69259944	72887280	61498976	59592568	63202276	186339008	171222384	191894528	219078976	235912800	210257600	201399200	222430176	201575392	314608480	261619776	267580560	119676864	276506496	287136416	48335620	51318508	48119828	57587492	55415660	50712240	102720176	100902816	90431272	92808696	95570744	86124744	74864544	69448472	67587208	57589116	62706836	58514244	93663696	98264360
L-1,2,3,4-Tetrahydro-beta-carboline-3-carboxylic acid	99.8	215.083	C12H12N2O2	FSNCEEGOMTYXKY-UHFFFAOYSA-N	215.07959:2550901 216.08294:0 217.0863:336666		25781280	24828474	24633400	21819488	21885502	20391994	18944956	17767908	5991049	8618875	6770184	4181663	5621762	5798494	7891588	3562315	8907119	5297556	3384655	6028264	7793880	6283226	3793813	21470358	83005	16262244	23857286	176420	72062	21129164	21642372	18097910	29173904	27223576	24344914	15424133	29480	126115	14671775	13315313	292767	338110	19650458
L-2-Amino-3-(oxalylamino)propanoic acid	100	177.051	C5H8N2O5	NEEQFPMRODQIKX-UHFFFAOYSA-N	177.05072:984667 178.05407:0 179.05743:578406		1330533	1920940	5283756	3223462	2447389	4896738	1328221	5241809	3197175	1488147	2786100	1748377	1778152	1535812	1054605	1278211	1185793	2387028	2927886	1879852	1797020	612724	2136090	2547545	2768957	1528693	2877587	1909150	1399362	606939	2256082	1512384	3292317	823386	1947336	2321143	1848674	1481668	1537678	1858465	1663117	2962009	2051163
L-2,4-Diaminobutanoic acid	99.5	119.082	C4H10N2O2	OGNSCSPNOLGXSM-VKHMYHEASA-N	119.07631:719396 120.07966:9058751 121.08302:203396		357981	1804002	1878582	1343318	984136	1606836	1445831	280501	884976	613567	1001979	1871263	1616949	1195270	1037934	1648497	1518516	1649530	1704922	1350832	1905755	787696	1706961	869506	2340396	808149	757513	999613	949048	549118	1516142	1366483	491343	323534	1015657	2215383	1380333	1465044	2111841	1498196	861908	1662258	1024400
L-4-Hydroxyglutamine	100	161.057	C5H10N2O4	VTJRNXQBJNWLRA-UHFFFAOYSA-N	161.05678:936353 162.06013:1258981 163.06349:0		1565014	1651327	1818727	825287	858233	2199916	3072648	1327917	327379	206181	210600	307589	392304	465893	161435	313153	161874	122280	224403	56075	540676	224131	241761	734037	1356715	752822	718236	465143	895348	827770	1612579	1346579	1236708	953242	2427290	796280	481729	1897790	543432	1077570	876120	1543909	1404380
L-alpha-Amino-1H-pyrrole-1-hexanoic acid	99.8	197.128	C10H16N2O2	KVCPIDDKLUDCQJ-UHFFFAOYSA-N	197.12502:1125493 198.12837:188270 199.13173:519524		1230830	2940193	2993864	3960422	1025115	1403574	954424	1292082	103464	131691	54400	171758	88590	155020	56291	36652	93119	37688	37571	122216	121202	38822	96177	3232312	2418120	4802072	3217494	1423045	2691272	491207	1551973	2306956	954069	999154	1232061	1207099	864580	1057983	2811441	1169837	809489	791807	935371
L-alpha-Amino-5-oxo-2(5H)-isoxazolepropanoic acid	99.5	171.041	C6H8N2O4	BDHFFHBFJUZSBF-UHFFFAOYSA-N	171.03604:21310708 172.03939:34147648 173.04275:2023934		17046140	15853710	13519439	16824790	11559719	14374873	11288898	12034984	52286048	44678588	41948432	51226092	42364276	41817556	47776684	44981992	39098892	43651272	44120036	37099828	50007076	46036972	40689128	13396000	12485296	11342209	12600252	11815005	9367804	14193575	13710345	14573212	15915373	13191927	13549237	13245370	10947366	8600919	13380728	14717741	13199742	17210580	23390524
L-alpha-Glutamyl-L-hydroxyproline	100	259.094	C10H16N2O6	NRSOKLBABRGMGJ-UHFFFAOYSA-N	259.09399:13081784 260.09734:1782347 261.1007:0		5932846	4786538	6211796	6462056	4974888	5817407	6060870	5471897	265970	216639	108883	242455	316107	125802	822313	2138568	1096458	101478	476735	393962	194021	109783	105593	2534641	1767577	1278264	194511	62487	51244	105772	167567	151417	78027	52529	41238	268123	154092	79353	116860	172103	151244	72546768	72998864
L-Aspartyl-4-phosphate	80.8	214.011	C4H8NO7P	IXZNKTPIYKDIGG-UHFFFAOYSA-N	213.97849:1461284 214.98184:302463 215.9852:786377		4937668	3603092	4123667	2320846	3677360	5514846	1702676	5520993	3923116	2416551	3106012	2398244	6228672	14171240	2863290	4629684	2975325	5968035	3116875	2954586	3064760	7942418	2810246	1517960	2228070	2598239	3764255	1670457	4828166	5493393	2793191	3618558	3375163	997842	1645086	1458763	3870657	2000874	2007469	2542595	1627774	2565088	3277392
L-beta-Aspartyl-L-alanine	99.8	205.082	C7H12N2O5	ARSVRKCVNFIICJ-UHFFFAOYSA-N	205.07837:901514 206.08172:184783 207.08508:0		752340	2221586	2709995	1034104	914466	1803666	670534	1076542	1198052	2531887	1544226	1711732	2887937	609223	2140592	1384501	1683657	1208563	1359464	935620	758165	922398	294967	1263311	607978	400706	1535351	1243865	645988	1659897	191777	605027	2464443	1441113	1886604	928460	1157952	703565	1647066	1131410	1619154	461014	860924
L-beta-Aspartyl-L-glycine	100	189.052	C6H10N2O5	ZTEDWFWBGPKUOD-UHFFFAOYSA-N	189.05251:2444076 190.05586:0 191.05922:0		126049	309950	681418	465850	405730	460692	273880	43385	7176859	7846775	5570394	5661365	191729	4535783	5462929	5864646	318844	4257762	2709314	3201247	2557339	7256630	5507110	421255	622387	608015	271094	488481	1104666	581561	277026	815958	891532	388102	1302205	397455	459909	1192655	1050407	233948	772214	1589509	1913655
L-beta-Aspartyl-L-threonine	100	233.078	C8H14N2O6	XPMVVZFGFJOFSL-UHFFFAOYSA-N	233.07655:626385 234.0799:0 235.08326:0		680200	335827	692206	244057	166283	347717	64357	216654	1054953	920796	316809	1771899	1020504	1198597	621823	758389	369017	1051134	1338949	1257462	2102963	2189635	1379908	402377	220529	436907	323268	243655	136658	62939	140334	338674	341539	69491	95511	293119	425581	408050	45167	325276	139181	462334	192332
L-Cystathionine	100	221.06	C7H14N2O4S	ILRYLPWNYFXEMH-UHFFFAOYSA-N	221.05989:5893696 222.06324:526221 223.0666:666138		11243038	24925242	11816992	15875919	24009524	16641338	10160593	19607000	32769498	39259696	15215803	40449504	32979654	39310664	31541916	32758346	31186392	42545892	41455108	30193290	37028344	17498394	34598304	31032760	19337674	14729909	9423965	13255344	7087029	17242544	12177854	19850276	15051889	16946514	15986856	6590809	15629957	6174798	3398238	5083702	6592739	8998190	10947565
L-erythro-4-Hydroxyarginine	100	189.099	C6H14N4O3	OPCBKDJCJYBGTQ-UHFFFAOYSA-N	189.09961:1616078 190.10296:294885 191.10632:0		7180290	6388924	6675702	6020260	6454278	5134807	2703601	5200832	6357892	4009696	4681120	4820289	5987058	5585378	6415198	2511220	5024921	6836510	5613744	4861972	4881802	3540513	5139132	6714671	6188263	5501238	2483342	2007216	2602620	6517728	5804819	4459857	6754356	4365468	6664462	6869264	5538868	6165291	2947109	6332178	5866218	5395267	3890874
L-Homocysteic acid	100	182.013	C4H9NO5S	VBOQYPQEPHKASR-VKHMYHEASA-N	182.01341:1513184 183.01676:783350 184.02012:3290671		3224576	2749896	3580504	2296780	2195418	507608	1976100	1809057	1046792	4582184	871996	1503022	787223	1310650	2262708	1420946	2881196	865155	863574	588870	2275978	3820778	2281048	1119567	1588262	2304594	1694836	1772869	2250622	616253	1109046	195908	810509	2013116	2618818	529481	5559172	2190713	906156	4524188	1032685	1925228	1893814
L-Phenylalanyl-L-proline	100	263.139	C14H18N2O3	WEQJQNWXCSUVMA-UHFFFAOYSA-N	263.13916:4081585 264.14251:573381 265.14587:0		8629228	18465096	5570351	3984550	10165790	5030572	11070030	5431928	74569	22357	78872	272369	104131	65981	25763	54858	52623	43782	97336	72960	54959	225117	212725	2468382	2103527	2354857	1280313	1184217	1406310	7972921	18545932	2894837	9080280	4416834	4281868	1629335	3295880	2665863	4608487	3175537	3602283	2787172	5120966
L-Phosphoserine	100	184.002	C3H8NO6P	BZQFBWGGLXLEPQ-REOHCLBHSA-N	184.00296:4446303 185.00631:47354200 186.00967:2906595		8591990	16485090	13394978	26092508	25484182	28476050	17450898	8319052	11632930	33795448	8083114	6039944	10522233	21276306	20492450	11843586	18331018	30479118	25192660	6998711	7484276	15194529	26938550	7097367	16997846	19281852	20181966	8216034	3789675	14876831	4870980	4694278	7780502	7271680	6756642	28623766	14725112	9510843	9936357	12760672	9782684	11604687	8913824
L-Prolyl-L-proline	99.7	211.109	C10H16N2O3	RWCOTTLHDJWHRS-UHFFFAOYSA-N	211.10484:546737 212.10819:493263 213.11155:3854448		302024	488236	3389.89	238406	141974	266789	506237	231865	3389.89	3389.89	3389.89	75119	3389.89	3389.89	77314	3389.89	34593	34810	3389.89	3389.89	60155	46977	33899	199695	245658	3389.89	3389.89	90424	126361	917215	1119707	1073735	343751	531704	402259	168178	3389.89	3389.89	3389.89	150909	110852	176067	392584
L-Selenomethionine	99.6	195.988	C5H11NO2Se	RJFAYQIBOAGBLC-UHFFFAOYSA-N	195.98384:427504 196.98719:0 197.99055:1657406		704465	261571	435334	230832	132288	247234	88717	8315.51	304528	399114	227477	109778	297983	83155	234588	129907	224828	211924	491413	90585	557927	202017	330733	385586	207659	427219	141145	468851	372196	155513	95239	531978	162787	126228	255456	544277	565240	8315.51	177583	144972	8315.51	122988	284283
L-Serine	100	106.05	C3H7NO3	MTCFGRXMJLQNBG-UHFFFAOYSA-N	106.05047:3801456 107.05382:5158496 108.05718:1152781		10215712	11180470	7031246	3018753	8120676	6697126	5140751	5410511	21121232	13645980	13617150	12986257	9565023	16868704	10821463	10769421	4208608	3326790	4237056	3666632	17739978	2942836	4460451	14640725	7773492	9262486	12205571	3461044	7786474	8206931	5070902	9560588	10069297	11417324	4823319	8944840	9604957	4190454	3491252	2836038	3106500	6082982	1517770
L-Stachydrine	100	144.102	C7H13NO2	CMUNUTVVOOHQPW-LURJTMIESA-N	144.1019:19195906 145.10525:2728819 146.10861:309848320		33438844	38596032	36935052	37402228	39353092	37383500	34940360	37791012	50359708	51797132	51205888	45196076	44341256	45067340	52536476	45895156	47577940	46816948	50646800	45181668	51608448	43294828	45589272	18158446	13629326	14511265	22805252	21376822	19767596	26194638	26147714	25932254	36597892	32193572	35107076	30570274	28997198	25720240	54010712	50382980	51862572	66620516	67026088
L,L-Cyclo(leucylprolyl)	99.6	209.13	C11H18N2O2	SZJNCZMRZAUNQT-UHFFFAOYSA-N	209.12506:10120146 210.12841:12502851 211.13177:458786		21039190	18610742	17448412	16788078	11898141	15336950	11843518	8442854	480549	1059277	505171	710154	428812	1393571	1335290	659967	1043996	105127	378654	203263	282502	206125	415636	30204018	28546292	22066830	3719690	5850923	3651246	9693139	7874002	7682560	2558951	4872347	4339558	2562722	5019770	4464118	5046700	6258172	4926292	6828433	4220924
L,L-Cyclo(prolylalanyl)	99.9	169.097	C8H12N2O2	WSLYCILIEOFQPK-UHFFFAOYSA-N	169.09482:12863812 170.09817:7156828 171.10153:769673		47089812	14553779	13256876	51651100	62358936	41725960	28615406	55951428	193735	12173449	16551823	4313413	4833789	8872559	14674970	11058041	5498170	10303466	10608577	10366659	14363576	6598833	6054126	27935708	42484756	38121484	46770804	25339958	42352136	46086444	14553571	40236828	65150700	97667920	46015764	32162610	23749108	20662274	42738396	23472456	37097136	46510148	49527416
Leu-Arg-Asn-Arg	100	556.333	C22H43N11O6	PFUDAVBUJIYNMF-UHFFFAOYSA-N	556.33215:505459 557.3355:0 558.33886:0		50203	311205	186747	799745	137239	243388	662441	126295	41525	2674.36	60918	2674.36	31957	44757	56026	2674.36	2674.36	2674.36	2674.36	41297	2674.36	73028	38086	318675	721377	319865	893471	288122	508617	596894	589221	912103	92198	1150391	952739	125624	1190026	275774	265041	291686	61056	258124	244381
Leucyl-Alanine	100	203.139	C9H18N2O3	HSQGMTRYSIHDAC-UHFFFAOYSA-N	203.13928:8543378 204.14263:981237 205.14599:0		23819886	19036728	40757548	43629188	20349954	40180764	17719986	15373276	1770377	845229	444716	2031532	2543066	2296982	2424620	619530	733868	2379676	3425802	931454	3754002	1447880	2399470	8508622	9713235	18769484	7386041	5213764	13354425	71192504	111113032	60025564	41072836	35271908	32704084	7197618	13178960	4484926	18799598	9870170	18205946	48160024	76694456
Leucyl-Leucine	100	245.186	C12H24N2O3	LCPYQJIKPJDLLB-UHFFFAOYSA-N	245.18608:1795404 246.18943:351325 247.19279:0		3053837	2889410	5605148	6013976	2975892	4149622	4434358	4368217	53252	42879	40872	72678	115528	46865	4058.33	40583	73929	161236	233896	112907	279158	231744	45868	2278512	1446433	1884506	1379971	850309	1973020	3908423	3376039	4465770	5924631	5674798	4163329	1636218	954156	1450283	1188975	2409444	504407	5155166	4061922
Leucyl-Tryptophan	100	318.181	C17H23N3O3	BQVUABVGYYSDCJ-UHFFFAOYSA-N	318.18134:922323 319.18469:250226 320.18805:0		1338979	1523751	1503723	919731	1015066	882403	1261044	1358519	3717.43	3717.43	3717.43	3717.43	3717.43	3717.43	58164	3717.43	3717.43	3717.43	3717.43	40300	3717.43	3717.43	3717.43	2144238	1442759	1397990	947581	818605	1304701	2660896	2899404	1798558	3574276	4219180	4010663	910677	1322962	597251	1143578	629814	1173991	2141273	2000834
LPA(18:0e/0:0)	99.5	423.288	C21H45O6P	HUUYDUFSUADEJQ-OAQYLSRUSA-N	423.2933:629067 424.29665:752332 425.30001:0		312072	175289	655195	558076	526485	247432	420756	243372	3366.99	33670	3366.99	3366.99	3366.99	3366.99	98209	48161	3366.99	3366.99	3366.99	36211	3366.99	51042	92708	253162	106443	186685	126040	66597	50801	156745	500175	118562	3366.99	84910	203775	3366.99	70758	60596	88161	89565	199467	351654	566094
LPA(18:1(9Z)/0:0)	100	435.252	C21H41O7P	WRGQSWVCFNIUNZ-HXUWFJFHSA-N	435.25302:306213 436.25637:0 437.25973:0		320527	384602	250896	405766	166951	82959	207555	147273	2411.28	2411.28	31931	2411.28	2411.28	2411.28	2411.28	2411.28	2411.28	2411.28	2411.28	2411.28	2411.28	32343	2411.28	231516	33558	82098	118239	35578	152102	177859	129277	169197	313444	361436	177103	196332	214205	220026	219918	221354	152192	253199	111388
LPA(18:3(6Z,9Z,12Z)/0:0)	100	431.22	C21H37O7P	KWFUSJZUJLGPTO-QNEBEIHSSA-N	431.21982:1044204 432.22317:291560 433.22653:0		4372517	4320620	5217960	4803422	4433836	4983228	3258455	4206396	1817539	3232842	2447141	2524278	3374358	1650645	1385146	2393165	1042493	2735538	1075370	1733567	3123158	1626441	2442114	3164400	3913042	1695569	2714127	2066703	2250602	4333154	3161410	3934374	5876447	4296802	5300864	3122354	3448710	2693654	5293778	4799053	3805544	2372951	3034880
LPA(20:0/0:0)	100	465.299	C23H47O7P	NWCZIQDBEQKZSD-UHFFFAOYSA-N	465.29819:667320 466.30154:674368 467.3049:296381		2576930	2537802	2587329	2987254	2920843	2642983	2816958	2752950	969313	401330	855520	471026	1002055	855836	776133	709722	695252	712837	790020	738384	962937	782249	728782	2223659	2150028	1719107	1912552	1444220	1626798	2066329	1336051	2046817	3065974	3371944	3211544	1986927	1886445	1822207	2856620	2362783	2597772	1209937	1717698
LPA(20:1(11Z)/0:0)	99.8	463.283	C23H45O7P	OAYFHKCHTMNTLM-KTKRTIGZSA-N	463.28607:227673 464.28942:1358338 465.29278:0		58820	2629.25	263614	142568	77111	102796	64001	44745	2629.25	2629.25	39248	2629.25	2629.25	2629.25	2629.25	40516	39462	35817	2629.25	2629.25	2629.25	2629.25	35882	39709	37008	122623	182140	98626	152279	139519	328695	164521	237764	244315	84819	111110	30342	58281	83850	186061	316824	309213	331648
LPC(0:0/18:0)	100	522.357	C26H54NO7P	IQGPMZRCLCCXAG-RUZDIDTESA-N	522.35645:5413602 523.3598:1814735 524.36316:531599		7859969	7450934	8757132	9242042	7533952	8049068	7940038	7928654	18209184	13332882	15578386	15027705	15584969	13029795	15430584	16195412	15838577	14095030	14550728	12649218	15874902	18499002	12083679	18714022	16597204	18353854	9360866	7430108	7643447	7930707	7530330	6043577	5013793	4360012	2001511	6615156	9247114	9635003	11953531	10535318	8984810	7465779	6677438
Lys-Asp-Tyr	99.1	423.189	C19H28N4O7	NTBFKPBULZGXQL-KKUMJFAQSA-N	423.19516:194669 424.19851:0 425.20187:0		204722	8955.09	8955.09	145783	156750	8955.09	122020	8955.09	195611	151011	8955.09	208235	131045	8955.09	8955.09	8955.09	8955.09	8955.09	8955.09	136080	142540	165127	135585	8955.09	8955.09	8955.09	8955.09	8955.09	8955.09	158477	8955.09	131833	147734	159985	8955.09	8955.09	8955.09	8955.09	8955.09	148652	8955.09	8955.09	124894
LysoPA(P-16:0/0:0)	99.3	395.256	C19H39O6P	LBGSRVIXIVDRQM-OAXWQBPPSA-N	395.24976:623384 396.25311:696670 397.25647:0		348854	268828	250176	349499	691070	12655.8	12655.8	12655.8	470563	184275	202480	373057	206342	12655.8	12655.8	12655.8	12655.8	747844	176848	142822	880837	12655.8	12655.8	363764	203897	171999	169253	351010	489833	412165	12655.8	12655.8	198463	173424	155390	220738	245046	206745	239888	12655.8	12655.8	433769	164080
LysoPC(10:0)	99.4	413.254	C18H39NO7P	SECPDKKEUKDCPG-QGZVFWFLSA-O	413.24823:486108 414.25158:0 415.25494:0		53899	421521	561466	419022	226811	577556	113020	408963	3226.65	3226.65	3226.65	126980	43879	34265	3226.65	3226.65	3226.65	3226.65	55148	33205	3226.65	3226.65	3226.65	176490	254779	243150	61199	172939	77670	61545	3226.65	237428	3226.65	102760	35728	52178	42371	3226.65	76431	32267	34747	194697	290415
LysoPC(10:0/0:0)	91.6	412.246	C18H38NO7P	SECPDKKEUKDCPG-QGZVFWFLSA-N	412.22491:3956062 413.22826:0 414.23162:0		3440800	4767796	3195298	2408726	2843968	1484491	1929776	2897830	3503.31	3503.31	38948	41774	3503.31	49448	67485	35033	3503.31	66938	57480	3503.31	3503.31	44575	3503.31	1060859	783946	1148880	3437264	1758348	1139276	17297718	15372005	13750247	4380476	3556243	2861155	3053647	2251334	2351668	925691	1670570	1623407	5630496	2977448
LysoPC(14:1(9Z)/0:0)	76.8	464.278	C22H44NO7P	JXGLGTFMAQOJBB-HEDKFQSOSA-N	464.24194:535266 465.24529:0 466.24865:0		9101.83	9101.83	9101.83	168771	9101.83	9101.83	135370	9101.83	123262	148557	775078	9101.83	254430	591541	132636	138474	231330	427330	9101.83	308209	169015	155711	180593	102739	265891	246651	9101.83	176234	330913	221057	9101.83	9101.83	9101.83	9101.83	176067	115807	179369	9101.83	9101.83	301371	9101.83	130162	842873
LysoPC(18:1(11Z)/0:0)	94	520.341	C26H52NO7P	PZRFVAHZNWPPAC-VBKSFVIKSA-N	520.3233:834136 521.32665:687631 522.33001:4635150		1799903	1677941	1192478	1224875	968028	1022500	973968	1230666	40905	378583	441733	100374	297740	106922	59261	4090.51	360430	85354	128432	283871	439450	364620	144190	1867364	904255	1465291	801308	453924	99074	23553802	2179987	1597756	23903510	10411300	1750417	4796791	4102931	942138	1319145	8021430	967786	20590024	15184228
LysoPC(18:4(6Z,9Z,12Z,15Z)/0:0)	98.9	514.294	C26H46NO7P	RVSJNDKZLRQIIG-VDNIJTNNSA-N	514.30145:647408 515.3048:0 516.30816:236873		927861	1142104	736524	537343	1615978	451046	604599	722484	4139.45	4139.45	217030	117189	4139.45	4139.45	94064	4139.45	74223	4139.45	4139.45	73283	57364	58919	4139.45	2403301	531896	611623	1004204	1777629	1423824	579936	644175	791004	1792492	321165	1141888	1711394	1220047	1454439	1025768	1111670	796224	893789	1325389
LysoPC(20:0)	100	550.388	C28H58NO7P	UATOAILWGVYRQS-HHHXNRCGSA-N	550.38739:975538 551.39074:385874 552.3941:112389		2571063	972044	1579412	2407390	1389931	2051025	1877187	1072267	821893	1003494	582247	424999	419672	416795	603090	508820	380308	212040	115968	345479	542340	632685	714857	1266179	797577	484898	1741122	802407	1958256	2130839	1343118	924308	712232	296496	450229	3549757	3768373	1574650	2445164	2749958	2089749	1828026	1620342
LysoPC(20:1(11Z)/0:0)	100	548.372	C28H56NO7P	YYSFWGQAKJTHRE-MEOKJUQFSA-N	548.37183:1191026 549.37518:334793 550.37854:224244		1069039	1239402	1327877	1247343	638370	869162	1009682	1413433	47880	106724	142893	105868	182704	61968	155203	106779	49707	74256	74855	143333	219720	103239	118083	428839	343463	244291	407683	293688	278531	62889	106118	475770	625327	279829	93174	2855490	1368095	1651047	3342418	3242929	2237991	1265227	2306022
LysoPC(20:2(11Z,14Z)/0:0)	96.8	546.357	C28H54NO7P	YYQVCMMXPIJVHY-ZOIJLGJPSA-N	546.36926:204984 547.37261:0 548.37597:0		148361	8164.06	8164.06	8164.06	8164.06	8164.06	8164.06	8164.06	8164.06	8164.06	132479	8164.06	219271	8164.06	8164.06	144295	144921	8164.06	8164.06	8164.06	8164.06	8164.06	101509	8164.06	8164.06	8164.06	139359	127971	179778	159372	207120	8164.06	8164.06	8164.06	8164.06	109250	131265	8164.06	191081	150917	8164.06	8164.06	8164.06
LysoPC(20:3(5Z,8Z,11Z)/0:0)	100	544.341	C28H52NO7P	YHGXYYIGHBPDMX-BUTFDPNWSA-N	544.34106:3402910 545.34441:762529 546.34777:339640		7269080	6842530	5595356	6343687	6408748	5451794	5748288	6046240	1183786	1603698	2860195	2693310	2017939	1650454	1026525	2477995	2578772	1840473	919215	1530283	1457073	1606575	2471575	5250587	5871636	5408106	2894551	5697694	3174438	8556133	8379488	7416926	1837840	2457365	2869369	17433784	14762834	15548867	12579624	14565718	13624760	5524828	4237736
LysoPC(20:4(5Z,8Z,11Z,14Z)/0:0)	99.9	542.325	C28H50NO7P	LAXQYRRMGGEGOH-JXRLJXCWSA-N	542.32263:8030522 543.32598:2667024 544.32934:3990260		12826781	15580916	14232159	12868972	13787153	12588472	13629416	13322736	1709420	5763848	5955938	3566071	2892336	4571296	5092113	3876824	5213922	4186878	2335268	1137123	2742314	4379502	3376409	16401625	15672066	14569970	11984895	10887779	9696380	14284853	11801124	11211027	3640844	6367462	6201528	35186304	35099132	32867066	35068188	35345512	31612950	13285837	11578421
LysoPC(22:1(13Z)/0:0)	95.5	576.404	C30H60NO7P	PAFOXYLFALKPOE-BKAVPCLVSA-N	576.41876:407301 577.42211:0 578.42547:0		515221	77258	375484	222161	4416.09	63783	159935	4416.09	4416.09	4416.09	4416.09	4416.09	114965	4416.09	4416.09	60379	157212	4416.09	4416.09	4416.09	100106	72304	96532	79898	66890	60697	138236	75810	199631	122016	64704	47028	161616	488466	77378	67526	56923	55895	142087	142074	138187	4416.09	69252
LysoPC(22:5(4Z,7Z,10Z,13Z,16Z)/0:0)	97.1	568.341	C30H52NO7P	YBUXFQUGNPBZPS-YNBHEIDWSA-N	568.32886:544100 569.33221:0 570.33557:0		173133	313196	150423	653439	230955	270341	447925	189428	3434.04	3434.04	3434.04	3434.04	3434.04	3434.04	57472	47400	81707	3434.04	43058	65828	3434.04	3434.04	3434.04	454741	714713	736840	154910	450494	348340	194835	191930	217266	450831	135206	919866	180626	361568	87245	210134	189536	116235	217885	181867
LysoPC(24:0)	99.4	606.45	C32H66NO7P	SKJMUADLQLZAGH-WJOKGBTCSA-N	606.45605:244651 607.4594:0 608.46276:0		88031	159320	95246	126358	127846	137496	84855	3222.35	3222.35	136118	56327	59467	64452	3222.35	83622	76245	3222.35	3222.35	3222.35	45469	47529	79966	3222.35	208784	138711	82679	420712	131143	91092	179515	482699	244940	373886	59606	126166	224209	170746	280009	339391	139329	126706	373023	794263
LysoPC(24:1(15Z)/0:0)	64.6	604.435	C32H64NO7P	GDXMCRNTFPQYOQ-RPUPUBLZSA-N	604.48157:303527 605.48492:0 606.48828:0		296637	185624	208374	95508	224076	116104	4416.22	272288	126080	4416.22	4416.22	4416.22	4416.22	4416.22	4416.22	4416.22	4416.22	4416.22	4416.22	4416.22	4416.22	4416.22	4416.22	196119	161378	293486	94746	189057	219922	440048	80443	162258	139808	213757	4416.22	4416.22	181316	163586	163505	106467	137415	4416.22	198532
LysoPC(O-18:0)	100	508.377	C26H56NO6P	XKBJVQHMEXMFDZ-AREMUKBSSA-N	508.37708:9200264 509.38043:3059173 510.38379:6668222		35095336	26272356	37186800	28883254	34504484	34210120	26649930	26742854	1128844	1398035	1289042	1133878	3653497	1494782	550385	838137	974776	1847847	1122317	1329682	1295842	2488723	2947605	6078370	14221720	6275146	15519640	16212630	18180566	29838284	24278644	28083182	57781368	55135264	41704100	16660350	14446780	36211592	46339200	29229444	31719156	78197528	73196920
LysoPC(P-16:0/0:0)	78.3	478.33	C24H50NO6P	HTZINLFNXLXRBC-CQLBIITFSA-N	478.29529:8939846 479.29864:11334677 480.302:123977984		6212650	5521616	6375105	6125882	3708232	6786973	5447006	5915936	8380759	7100278	6340569	6161722	6754221	4164559	5723128	4153260	5013962	6346590	5867616	3057772	9075012	14962138	12330813	11276680	9913597	7884374	25667144	26071832	23612234	10119350	8284505	10404605	1969026	2349479	1907026	35496036	36169972	29524306	49950980	47980968	45426220	4965290	3416178
LysoPC(P-18:0/0:0)	100	506.362	C26H54NO6P	WBOMIOWRFSPZMC-AYICAFKVSA-N	506.36151:7991622 507.36486:2827648 508.36822:287360		15177482	15992669	16165581	16624446	13014956	14775650	14652958	14304194	1271334	2236748	1751015	2289846	2150436	2244190	2551409	1878206	1414589	2164384	2103650	1560396	2429734	3330978	2616130	12555211	12595008	10534920	4178735	6711404	6511146	25819154	27575374	25968272	19276458	16648133	14569346	12589492	11109650	11136341	20692302	19737762	18472874	47379316	43948612
LysoPE(0:0/14:0)	98.4	424.247	C19H40NO7P	DDUZNLUWXLYPCP-GOSISDBHSA-N	424.23804:283443 425.24139:0 426.24475:0		172547	276955	76962	4209.01	203845	209238	108013	242875	4209.01	4209.01	4209.01	4209.01	4209.01	44247	4209.01	4209.01	4209.01	4209.01	4209.01	4209.01	83112	4209.01	4209.01	333390	342992	637643	4209.01	49972	72843	56824	57394	45972	4209.01	42300	94414	4209.01	4209.01	53025	123279	204176	42090	107534	93354
LysoPE(0:0/15:0)	95.6	438.263	C20H42NO7P	GIUNBNKDUHWVHI-LJQANCHMSA-N	438.27762:1021528 439.28097:853314 440.28433:148701		293713	680070	357565	632102	475705	357576	904106	568089	48252	33119	46508	24149	1546.28	17469	20035	46347	15463	49108	26058	24017	79348	23219	25673	68139	25180	46113	124950	114529	71039	49497	17657	46119	253795	205647	220662	144960	213917	120574	1948160	860185	807673	602536	522971
LysoPE(0:0/16:0)	100	454.293	C21H44NO7P	CKPBBEOJHAPPBT-HXUWFJFHSA-N	454.29321:362227 455.29656:74278 456.29992:28964		856591	358126	296948	286429	612640	416610	707309	540055	190121	211085	384772	253163	316100	318232	359294	248648	356447	146927	220809	336799	1697416	1185784	1280741	410759	184358	259825	157694	164052	301899	91611	126527	317480	195083	294395	728995	387483	311210	341743	153561	384672	447561	158100	352704
LysoPE(0:0/18:0)	100	480.31	C23H48NO7P	KIHAGWUUUHJRMS-JOCHJYFZSA-N	480.30902:2663622 481.31237:642256 482.31573:0		7756064	5044144	5973996	6597818	5939814	5134264	5189440	2778018	7684234	4257638	8232920	4571312	5166132	5223520	7849600	3993990	5042786	2623174	5442474	4263700	6477396	5813322	4463798	16635629	15403442	12878724	4636855	7571592	8109042	9477604	8778338	6737318	2199530	1861566	2459728	2198899	4938472	4543286	11214406	10317242	4605712	4422680	5375236
LysoPE(0:0/20:0)	96.3	508.341	C25H52NO7P	QEQAJJJSRGAOOG-XMMPIXPASA-N	508.32712:3006732 509.33047:0 510.33383:1587397		4635726	2770322	4684321	6524818	4417104	5022284	2081525	3546442	50284	138433	59708	235906	110020	188475	76866	50696	76480	72054	80165	4311.57	127912	200232	193522	4311.57	60692	43116	638386	535055	849380	2728384	7590316	3014496	7995730	6721379	9201881	1002402	1976208	1452775	4397484	1862584	2864954	11930265	13063431
LysoPE(0:0/22:0)	69.7	536.372	C27H56NO7P	NVLXNEISHNIEBO-AREMUKBSSA-N	536.32971:474854 537.33306:0 538.33642:0		502657	261418	480672	101558	91320	188742	78794	230281	4259.39	4259.39	4259.39	4259.39	4259.39	4259.39	4259.39	4259.39	4259.39	4259.39	4259.39	52133	4259.39	4259.39	4259.39	4259.39	4259.39	4259.39	122776	74963	4259.39	1736329	810088	129105	711704	2298678	464920	76463	94761	72011	71790	237016	224966	1115697	246913
LysoPE(P-16:0/0:0)	99.9	436.283	C21H44NO6P	QYTPGOPLNFESQC-NUTQULCTSA-N	436.28568:6068848 437.28903:1691081 438.29239:425158		11388263	13439866	15538823	15383866	13500157	11542116	13199375	12821784	896.131	8961	896.131	896.131	10877	896.131	896.131	896.131	896.131	10787	9857	896.131	896.131	15659	896.131	7014942	6575401	7292226	5416256	5673973	5864168	6087256	3104554	6057886	10677012	11675358	12496720	2497042	1325556	2954321	3741668	2934033	2871204	3975558	1987298
Lysyl-Gamma-glutamate	99.2	273.157	C11H22N4O4	MEFNTMKESSGLSP-UHFFFAOYSA-N	273.16309:2262314 274.16644:174701 275.1698:0		9472172	3888167	8631822	4271520	8733021	7030574	5136714	5895949	1772353	2129169	6229744	1490521	2173099	2267843	3815720	2714702	2181778	2206739	3580397	3058712	1949212	2900255	3347570	2640715	2412244	917430	2140236	2950010	2345823	3889992	3459890	1715493	2856442	5651121	4779695	7174476	7552532	8819308	11846714	8715162	9590089	8989628	3808366
Lysyl-Glycine	99.8	204.134	C8H17N3O3	HGNRJCINZYHNOU-UHFFFAOYSA-N	204.13127:874806 205.13462:1314753 206.13798:129323		1567092	1655200	2573828	1887952	2056343	1695382	1707547	1498247	324295	802643	458212	316611	460739	842927	284313	536680	141364	253438	316583	526096	328727	261200	542996	433415	813811	1194113	1181643	2190715	1865409	736390	1816644	1097084	1950291	2810585	1878159	1250479	872590	1377246	1119359	807957	1218690	1256296	1828195
Lysyl-Lysine	100	275.208	C12H26N4O3	NVGBPTNZLWRQSY-UHFFFAOYSA-N	275.20764:1221590 276.21099:2355716 277.21435:0		685142	409600	518978	625944	567656	457019	1175879	1037017	2983.12	2983.12	65969	100342	29831	138465	2983.12	2983.12	200640	2983.12	2983.12	2983.12	2983.12	75506	2983.12	187044	231815	363392	338333	396093	517228	3418122	4173870	6201750	1268760	831931	785713	397993	327422	719668	774427	1861794	263613	1868982	2609740
Lysyl-Phenylalanine	98.7	292.167	C15H23N3O3	QCZYYEFXOBKCNQ-UHFFFAOYSA-N	292.15854:2233125 293.16189:860422 294.16525:1215347		4820956	5737849	5569052	7644163	7661008	6581353	8323944	6055212	60424	163205	56067	156480	174245	147278	82175	53307	34196	3419.62	3419.62	3419.62	3419.62	36612	36944	7119833	6275182	6973396	1013634	1482525	807154	6272518	13872412	13112786	910541	1816944	1311205	13158878	7015971	12975073	2616417	5156458	3768164	9733408	8222040
Methionyl-Alanine	100	219.081	C8H16N2O3S	JHKXZYLNVJRAAJ-UHFFFAOYSA-N	219.08069:795046 220.08404:0 221.0874:2786757		683450	1157214	1383819	1165012	695681	758039	1377538	797257	2677279	897262	2915066	746694	967805	1291416	2054240	2363326	2028019	778624	890199	921588	599290	1274483	2629245	665855	389401	331987	176841	157797	180793	792803	225592	332890	1438210	3479944	2949102	331685	596595	170076	357060	442284	886283	434172	222003
Methionyl-Lysine	99.7	276.139	C11H23N3O3S	IMTUWVJPCQPJEE-UHFFFAOYSA-N	276.14252:1785193 277.14587:911731 278.14923:0		1250492	3018544	3756504	3417692	2958396	3327443	2489690	3056276	177113	568395	645969	737512	429853	488581	140054	353232	191028	755285	246677	409016	431982	719543	592580	54738	118106	349846	2099213	1579054	2965736	578273	1108265	942318	1053493	1320920	1387224	10469277	6689530	8645757	8836491	4740648	5532522	1960823	2129388
Methionyl-Methionine	100	279.084	C10H20N2O3S2	ZYTPOUNUXRBYGW-UHFFFAOYSA-N	279.08557:41585960 280.08892:40104084 281.09228:6137590		11075679	11337531	12458167	12558993	11545018	11236636	10124223	9443003	107031008	96696496	96855144	130000720	123049800	118485920	97765112	95121880	89161416	143865504	128141560	125182320	167799696	155994448	148854016	11250935	10544223	9969041	7128612	6012473	6193431	10697420	10871824	10388717	12349962	9999566	9488618	8232392	7943322	6300210	10365834	9244795	7980672	12243340	10684327
Methionyl-Phenylalanine	100	297.127	C14H20N2O3S	HGCNKOLVKRAVHD-UHFFFAOYSA-N	297.12567:2040888 298.12902:0 299.13238:0		5958655	5507506	4479553	4660868	4674220	4644626	3085486	2832230	5813829	7229268	7327942	6308054	5956771	2077900	7919990	7934824	5491087	4260758	4435344	2517210	8236574	4425418	4445964	3001754	2368844	2517051	2112977	2053747	2135794	2699446	2990774	1904290	6506232	5072147	6975269	3158324	3816262	1158118	2232848	1823032	3023879	2944258	3061175
Methionyl-Proline	100	247.111	C10H18N2O3S	DZMGFGQBRYWJOR-UHFFFAOYSA-N	247.1114:1264365 248.11475:186229 249.11811:182208		345464	307708	561382	343972	638894	114525	1072330	603623	4099.39	4099.39	4099.39	4099.39	4099.39	4099.39	4099.39	4099.39	43304	48665	40994	4099.39	47728	4099.39	4099.39	64062	155385	78921	86297	137978	201765	53824	274786	181883	64038	59145	114062	69524	84537	191903	44985	305072	158743	5767758	2605633
Methionyl-Threonine	100	249.092	C9H18N2O4S	KAKJTZWHIUWTTD-UHFFFAOYSA-N	249.09093:1044131 250.09428:0 251.09764:0		3121692	2403453	3271629	3247018	3486167	3869972	4009686	3995378	2729488	1960187	1669068	3173632	2118705	3149028	2839750	2902687	1344162	1408286	2186390	3753327	2363485	2680532	3238091	3147985	1952006	2883900	2101230	3288488	3162330	3405588	3491287	3556879	3742870	3767988	4477604	3523725	2366950	3635385	2311201	3752145	3747899	3514464	3473024
Methionyl-Tryptophan	100	334.123	C16H21N3O3S	XYVRXLDSCKEYES-UHFFFAOYSA-N	334.12204:609824 335.12539:0 336.12875:0		407830	4649.1	209006	205128	110593	218187	258525	4649.1	4649.1	263743	286984	4649.1	4649.1	183780	4649.1	4649.1	4649.1	4649.1	357236	4649.1	187487	143774	4649.1	211022	56478	166495	111067	175509	4649.1	908706	618621	127690	170834	69277	267699	131721	609569	142279	206043	135103	64689	176442	431326
Methionyl-Tyrosine	99.9	313.122	C14H20N2O4S	PESQCPHRXOFIPX-UHFFFAOYSA-N	313.12421:993344 314.12756:168925 315.13092:1185373		2888619	1125720	895456	2061334	693210	624406	775614	1171430	105102	6183.79	175292	109212	61838	177032	78616	72062	84734	228034	85629	324607	81859	284211	235791	641130	824996	497172	354830	243842	550478	347702	407267	378803	1734115	841267	1407225	249872	539850	525693	804050	957613	482454	735568	288823
Methionyl-Valine	100	249.127	C10H20N2O3S	BJFJQOMZCSHBMY-UHFFFAOYSA-N	249.12706:3510232 250.13041:0 251.13377:0		2465257	1957849	3695079	3329514	3244317	2208331	6496172	3893697	1822618	1050864	1418872	1446588	1000651	1400462	1592127	490011	1907470	1255016	1519559	935136	2883456	1703804	2910499	1481998	1880724	861041	1215360	1697905	1371983	17519614	11903617	7718834	4043978	3711146	3719129	1841981	1909290	1556382	3427979	1630923	1043359	12567697	7612246
MG(0:0/14:0/0:0)	100	303.253	C17H34O4	TVIMZSOUQXNWHO-UHFFFAOYSA-N	303.25314:1469236 304.25649:172448 305.25985:215176		2085602	2176368	2043206	1292348	1571463	1132999	1712535	1531861	2519.13	65150	2519.13	163859	52642	53561	28183	27666	53843	26798	26751	35672	25191	40585	2519.13	420143	321546	442843	185463	116192	119612	1245432	1206964	684140	154739	104098	57511	72595	166741	41071	323238	467409	321120	1144580	1114599
MG(0:0/18:2(9Z,12Z)/0:0)	80.5	353.27	C21H38O4	IEPGNWMPIFDNSD-UHFFFAOYSA-N	353.30261:343361 354.30596:66158 355.30932:329188		2212722	1719974	1913756	355446	1329596	1428455	1316012	1134414	1067481	1460018	558432	574678	1167056	504016	1363813	778789	770770	1282648	447633	758703	388820	883505	1005303	389098	493959	437435	1451196	969386	886958	216757	824094	553595	1738355	793031	704761	1570866	712127	1403128	914750	418571	818647	475171	1018079
MG(0:0/24:0/0:0)	77.9	443.409	C27H54O4	SNMGFBFZTAYEBF-UHFFFAOYSA-N	443.44479:2367608 444.44814:192188 445.4515:0		1074727	1379577	1463490	1872419	1476389	1561930	950868	1157549	54114	3590.49	44064	3590.49	3590.49	3590.49	3590.49	3590.49	3590.49	3590.49	3590.49	3590.49	3590.49	3590.49	3590.49	166573	377740	344675	518360	620550	68319	6244401	8693386	4442840	852907	677457	860511	899971	714547	752494	520078	924256	365513	2183909	1458623
MG(10:0/0:0/0:0)	100	247.19	C13H26O4	LKUNXBRZDFMZOK-GFCCVEGCSA-N	247.19142:636738 248.19477:0 249.19813:0		149559	315262	247977	94392	723701	431779	197175	200672	118747	113427	105947	114781	82802	172194	67271	47021	182362	171158	3959.12	176003	46711	208090	136095	273978	39591	227475	199265	60564	199412	138860	156954	204094	1704817	927346	915379	1928975	1531489	1020823	427961	756353	624701	1189933	251672
MG(18:0/0:0/0:0)	100	357.301	C21H42O4	VBICKXHEKHSIBG-FQEVSTJZSA-N	357.30145:5631689 358.3048:749308 359.30816:44227		423399	735940	833923	569193	1860612	593339	1103438	1693662	93431	164299	95323	9282226	6042592	399613	7568624	5956932	971545	37155676	9017765	1122129	28258316	12837851	1962603	35580996	12515693	2602352	25174980	31213170	875896	9481373	16762271	685144	1264063	333123	273951	1288328	882414	159450	1306356	526303	858226	5584555	2564725
MG(18:0e/0:0/0:0)	69.5	343.322	C21H44O3	OGBUMNBNEWYMNJ-NRFANRHFSA-N	343.36444:174811 344.36779:0 345.37115:0		193728	220414	188784	3620.56	134797	3620.56	3620.56	3620.56	3620.56	3620.56	3620.56	3620.56	3620.56	3620.56	3620.56	59109	47705	3620.56	3620.56	36206	3620.56	3620.56	3620.56	3620.56	3620.56	3620.56	3620.56	3620.56	3620.56	3620.56	3620.56	3620.56	3620.56	3620.56	3620.56	85358	3620.56	3620.56	3620.56	3620.56	3620.56	3620.56	3620.56
MG(a-21:0/0:0/0:0)[rac]	99.7	401.362	C24H48O4	YTEYDCRHTOEYAS-OZAIVSQSSA-N	401.3663:192777 402.36965:0 403.37301:0		252161	5412.89	97653	5412.89	107345	89748	64029	64992	131121	92268	102112	84106	5412.89	5412.89	98141	118499	5412.89	304181	56355	191362	5412.89	141810	102344	203793	276441	75129	88036	105322	91807	126869	5412.89	81989	210921	78423	5412.89	126916	151827	228695	73871	108461	84943	5412.89	189111
Myristoylglycine	94.7	284.223	C16H31NO3	DYUGTPXLDJQBRB-UHFFFAOYSA-N	284.20667:1638264 285.21002:180126 286.21338:0		2140770	1163686	1916405	4027740	4647044	3243811	2915920	4516688	5384500	7455138	6029168	2499322	2537414	3016744	2390410	5698175	2880358	2147267	1738478	2151555	6563494	9028963	8037209	2811237	2044615	1205470	1588025	1281510	1359018	2458168	1026702	2353699	5570498	9927113	7836445	3954188	3478070	821585	1729099	1764964	2672436	1271691	2015004
N-(1-Deoxy-1-fructosyl)alanine	100	252.108	C9H17NO7	BDMCSTCUMFCYDF-MBGOVIFWSA-N	252.10841:1818676 253.11176:218597 254.11512:0		786061	3827690	2396133	2559904	2076892	848159	2228834	2215706	7460892	6148156	5805416	8429075	6615617	6599762	4933201	5100150	5907885	7913806	6419478	5225178	8313847	6803914	5896598	3558610	3095727	2280814	692191	1516175	654648	3333447	2466895	1112244	1373119	1058628	1301265	1538473	1489815	1229162	1059216	497535	426436	1093621	870907
N-(1-Deoxy-1-fructosyl)glycine	99.9	238.092	C8H15NO7	UKKRCTOBKMVJGX-STUHELBRSA-N	238.08942:880986 239.09277:1619468 240.09613:410235		96600	247554	672409	792756	397463	628888	1302478	740496	5216.61	287805	479183	183218	445048	1191727	126993	228096	798293	133680	652139	351173	171463	310752	586012	1300103	2362518	2795831	364530	352570	1099272	123537	477524	648441	644084	1854858	2365842	333827	613000	1641960	93538	69815	158349	436845	1375152
N-(1-Deoxy-1-fructosyl)histidine	100	316.115	C12H19N3O7	UCRYORFHYVRBIO-PPNLDZOPSA-N	316.11505:682893 317.1184:0 318.12176:0		434128	102972	598270	571021	214941	727056	516179	860649	1304691	843608	615429	245908	414348	334996	530347	1177204	825155	725414	946939	1209388	916745	478982	1410773	452903	540575	659811	61834	353087	871399	238468	315086	127560	880407	452010	567287	570833	312182	293119	160496	198349	215550	399940	568813
N-(1-Deoxy-1-fructosyl)leucine	100	294.155	C12H23NO7	KGTRBDVOUPALMB-PPNLDZOPSA-N	294.15475:5421450 295.1581:674218 296.16146:0		3800696	4144027	1672850	3596117	3154654	2949316	1976809	2413126	10531.3	10531.3	10531.3	10531.3	10531.3	10531.3	10531.3	10531.3	10531.3	10531.3	10531.3	10531.3	10531.3	10531.3	10531.3	240799	136340	10531.3	290494	113540	133169	1168311	1315586	529991	131805	871955	311646	304432	105313	144535	10531.3	10531.3	197864	348990	131986
N-(1-Deoxy-1-fructosyl)methionine	100	312.111	C11H21NO7S	KEGDHFMPWJTRFP-ZVSNZSLMSA-N	312.11124:513162 313.11459:0 314.11795:0		633333	157706	167809	110134	176191	4254.57	113175	4254.57	4254.57	4254.57	4254.57	4254.57	4254.57	438042	4254.57	4254.57	4254.57	4254.57	4254.57	4254.57	4254.57	4254.57	4254.57	4254.57	4254.57	4254.57	149176	4254.57	129539	4254.57	131805	4254.57	195137	161987	4254.57	97373	4254.57	4254.57	4254.57	4254.57	4254.57	4254.57	59711
N-(1-Deoxy-1-fructosyl)phenylalanine	99.9	326.125	C15H21NO7	FAVRCIXPIVJIPN-VJDSNFAGSA-N	326.12192:783293 327.12527:1495798 328.12863:0		3033143	1482282	2766502	2376121	1925923	1925811	2684683	2356132	2095884	1775711	1407285	2419407	2128666	1385512	837698	890660	1590650	1769870	2234638	1478606	2327273	2119108	2440379	3508742	3167114	2800591	2448802	1509229	1550683	3483348	2087589	1644429	1894353	2048903	2538256	2352003	1431379	1628926	2841888	1349398	2602518	2906607	2476588
N-(1-Deoxy-1-fructosyl)proline	99.9	276.109	C11H19NO7	GSFRYAKUDPPHHG-MKSMHYHASA-N	276.10712:382610 277.11047:0 278.11383:0		321774	410763	195832	655800	717198	603378	355228	291691	281380	269493	5134.78	177328	238909	317274	51348	278987	599647	216394	506310	212958	986948	177497	381230	229906	361650	375732	442345	205449	222412	401877	119045	678124	649274	197902	184300	452164	546897	140487	317068	535357	492793	595568	465728
N-(1-Deoxy-1-fructosyl)tyrosine	99.6	342.119	C15H21NO8	QLJKHQIODQKMNW-VJDSNFAGSA-N	342.11475:983595 343.1181:0 344.12146:0		1840583	2649378	990118	1649944	2130008	1511947	3855385	2843753	1878725	1437252	1522725	1672379	933993	2204810	755718	1669802	1778652	1366870	809697	1224734	2250410	1002077	2282212	2557170	754287	1581336	861386	911672	1284365	556655	515260	545778	2851557	2079560	2643026	1512600	1994185	1126680	1470022	900532	900541	588360	1775722
N-(1-Deoxy-1-fructosyl)valine	99.3	280.139	C11H21NO7	OANCGDPJMNPBDV-BUFOXMIFSA-N	280.14505:12233545 281.1484:10225543 282.15176:1025363		18189334	18506904	19419806	21866784	23104074	21572818	11807882	15994928	7833332	3882314	11580879	8834370	3165200	8841961	6605834	9259118	8626652	11194736	8156594	7009089	7328292	8482431	6663775	7915411	4347941	6799690	25039978	24469888	23935208	30556340	30316942	27049888	7741960	8886481	8644296	23164936	19390372	11997802	56696660	52680052	55944364	20672060	22073200
N-(2R-Hydroxydocosanoyl)-2S-amino-1,3S,4R-octadecanetriol	80.4	654.604	C40H81NO5	XJDLBNONNWFVMN-UHFFFAOYSA-N	654.57117:890300 655.57452:355111 656.57788:0		745537	247295	100527	338419	576977	409185	284054	164385	140662	169813	3735.49	94077	3735.49	138454	3735.49	3735.49	3735.49	3735.49	3735.49	3735.49	66352	3735.49	184536	581309	107144	205043	1877071	681274	880822	307698	606011	688912	551929	866911	619136	1201626	282262	416408	1260782	309998	817303	1084773	870033
N-(2R-Hydroxyhexacosanoyl)-2S-amino-1,3S,4R-octadecanetriol	99.9	710.667	C44H89NO5	XNLFLZXNXQVPII-UHFFFAOYSA-N	710.66931:521018 711.67266:0 712.67602:328088		191646	196885	233437	388679	614127	364266	288427	723651	5117.29	5117.29	5117.29	5117.29	129173	63666	268203	287917	69468	65810	5117.29	5117.29	5117.29	64329	5117.29	163178	198494	270741	205391	744647	858765	229431	244242	367991	307725	519102	372428	351800	443283	63083	800703	726535	426566	1386824	926611
N-(2R-Hydroxytricosanoyl)-2S-amino-1,3S,4R-octadecanetriol	85.5	668.62	C41H83NO5	LXCDJSOYWPJYDC-UHFFFAOYSA-N	668.5918:879822 669.59515:0 670.59851:876363		643767	219176	469317	129021	5625.2	215090	374532	406415	105262	242207	5625.2	5625.2	5625.2	66961	186004	107138	5625.2	5625.2	5625.2	64974	5625.2	97977	5625.2	248023	347774	392454	997162	101164	524116	153700	94195	258238	1864772	136768	360457	241213	454894	219086	479190	280660	1005230	399924	435539
N-(5-Methyl-3-oxohexyl)alanine	100	200.129	C10H19NO3	VHHUMCJOXTZJOX-UHFFFAOYSA-N	200.12869:444349 201.13204:0 202.1354:1413756		244991	113663	379860	292629	112593	156499	222127	58649	328778	81411	37501	48558	23985	65225	91068	61886	58930	45848	28543	31334	48966	38797	126470	166326	147256	179159	143207	61160	185704	235118	448132	81089	215516	44738	52124	639614	504154	79808	44062	68604	126274	721225	90110
N-(gamma-Glutamyl)ethanolamine	99.9	191.103	C7H14N2O4	DGBJQQBLTDLFMF-YFKPBYRVSA-N	191.10425:258397 192.1076:1599306 193.11096:678549		499667	380932	78892	69455	92493	332901	358471	232929	199381	137874	111285	4549.05	148022	170140	210528	83346	78855	210646	102467	128814	443225	130903	161797	66483	54816	270805	59713	4549.05	60406	253516	183695	151358	538319	349080	115628	51897	112090	77060	4549.05	76520	189131	48204	4549.05
N-[(3a,5b,7a,12a)-3,12-Dihydroxy-24-oxo-7-(sulfooxy)cholan-24-yl]-glycine	98	546.273	C26H43NO9S	BJPPZTDOLXZUSK-NLKBZSSJSA-N	546.28302:231071 547.28637:0 548.28973:0		343214	366181	144559	234455	56775	417937	231109	242030	234061	198886	233518	202466	160165	145272	159173	401363	266198	145571	334879	145744	242017	251763	229166	191391	246803	64558	110440	150235	124627	76627	228284	108057	204188	590550	41759	92754	69122	180586	69569	57661	156126	216201	73398
N-[(3a,5b,7b)-7-Hydroxy-24-oxo-3-(sulfooxy)cholan-24-yl]-glycine	100	528.264	C26H43NO8S	DKXXSIJHWWVNMO-XROMFQGDSA-N	528.26385:355335 529.2672:0 530.27056:0		505400	217962	360824	478587	409930	168660	293831	653048	944817	644773	488059	695952	700078	203257	139159	443496	587746	185129	437256	135266	894041	181398	803934	371868	321405	146183	94200	279785	337501	136816	347080	82257	452034	613088	465373	337535	318968	403272	186565	307155	200385	73426	153606
N-[(4-hydroxyphenyl)methyl]ethoxycarbothioamide 4'-(tri-acetylrhamnoside)	83.3	482.149	C22H29NO9S	WYFYRQBBNVSDHV-CDEOHPBMSA-N	482.11871:6326394 483.12206:0 484.12542:0		9623689	7822850	6238117	7874045	7568883	8226504	6380457	4524459	5571.95	5571.95	5571.95	5571.95	5571.95	5571.95	5571.95	5571.95	5571.95	55866	73181	55719	5571.95	5571.95	5571.95	12032391	13020981	11727531	3474670	4291704	5516760	1536729	656954	663045	3753222	2046528	2602341	509935	613878	940696	1448616	695915	996864	1073878	622160
N-[(4E,8E)-1,3-dihydroxyoctadeca-4,8-dien-2-yl]hexadecanamide	97.8	534.489	C34H65NO3	GMWIWVUTMCBDSP-RTXSCNSFSA-N	534.4787:225816 535.48205:0 536.48541:0		371018	3006.13	108961	277761	135941	74750	68891	167464	3006.13	3006.13	88537	114593	47065	36663	3006.13	3006.13	3006.13	69106	42629	3006.13	51513	3006.13	3006.13	54278	55248	148666	82932	226648	64694	165638	184191	163780	58019	58358	83000	113709	59907	79970	137144	63776	100048	111581	400051
N-[(5-Hydroxy-2-pyridinyl)methyl]adenosine	99.9	375.141	C16H18N6O5	IRZNDKKKFMEHTG-UHFFFAOYSA-N	375.13873:689902 376.14208:0 377.14544:0		759775	596308	514607	863266	709077	162726	514864	433114	6865.18	6865.18	6865.18	6865.18	6865.18	78629	6865.18	6865.18	6865.18	6865.18	6865.18	6865.18	6865.18	6865.18	123201	70577	178045	68652	945171	516482	641691	123897	6865.18	107511	1146687	983921	803410	6865.18	355355	169676	79400	6865.18	6865.18	468777	277365
N-[2-(1H-Indol-3-yl)ethyl]docosanamide	99.7	483.431	C32H54N2O	HAWFHRQOMIMGFR-UHFFFAOYSA-N	483.43494:195918 484.43829:0 485.44165:135851		165779	193705	143494	127639	223804	88263	130777	349963	2911.6	2911.6	2911.6	50573	34124	2911.6	39983	2911.6	41883	2911.6	43691	2911.6	45406	2911.6	2911.6	198290	680751	169254	255184	519908	177693	178915	214107	196361	237720	163255	45837	148091	169296	124641	546906	477120	162949	164858	197269
N-Acetyl-beta-glucosaminylamine	100	219.099	C8H16N2O5	MCGXOCXFFNKASF-FMDGEEDCSA-N	219.09973:387621 220.10308:0 221.10644:495369		215164	230406	219934	280732	158269	302884	61654	274251	54427	216561	192364	76372	74062	139312	91901	244443	63401	280226	140487	69691	176038	231062	164853	158799	221136	4776.52	164955	124118	176352	129805	47765	61893	53111	296450	246067	72039	126179	254223	170761	110286	265209	217351	176458
N-Acetyl-L-glutamate 5-semialdehyde	98.6	174.076	C7H11NO4	BCPSFKBPHHBDAI-LURJTMIESA-N	174.06755:3100992 175.0709:2023957 176.07426:0		7128612	11203145	24583954	23529874	9446730	12425000	7387067	13364134	11146848	20527580	8242572	21235310	23532794	8246664	12330868	22757496	3890291	9995967	13418397	4238871	13565233	13310691	10412529	8172866	12559178	3970715	11495317	13489593	10702233	12026552	7538188	5311868	13812811	9373643	8758477	10758199	12769033	8245408	18193224	12591376	3861372	4880059	13422573
N-Acetyl-L-glutamyl 5-phosphate	80.1	268.023	C7H12NO8P	FCVIHFVSXHOPSW-YFKPBYRVSA-N	267.98953:3052306 268.99288:479341 269.99624:1581532		1448094	1937410	330967	4018125	3641422	321060	3173939	1130583	11660973	9910714	18215906	4420268	10396499	8914572	7517865	8260451	11107746	19593288	11306418	11083192	17594454	10621748	11437032	3083736	138441	467328	188892	316130	1589608	723580	1761353	1809041	1350452	108349	130822	905284	99435	3948128	163585	1223818	1560385	1242729	412287
N-Acetyl-L-serine	100	148.06	C5H9NO4	JJIHLJJYMXLCOY-UHFFFAOYSA-N	148.06067:35723512 149.06402:2303628 150.06738:83107232		157420560	151574096	150882112	146684416	134164656	140673456	112156392	117143928	43152628	67468328	70823944	72525352	69034600	59476204	52992712	81934000	71706088	76907320	70244488	60379884	49993608	65833244	60904924	180979632	170920528	178462144	157355920	167533264	100110336	144000528	129584344	128816968	90028824	145583616	149066464	102927576	99383864	98418736	82624984	43547312	74004288	121095272	43590136
N-Acetyl-L-tyrosine	99.8	222.077	C11H13NO4	CAHKINHBCWCHCF-JTQLQIEISA-N	222.08018:491919 223.08353:0 224.08689:0		82589	416564	65473	352917	183547	4429.06	310783	688531	54318	4429.06	4429.06	4429.06	4429.06	4429.06	4429.06	4429.06	4429.06	4429.06	4429.06	4429.06	49848	4429.06	4429.06	537974	702606	672384	4429.06	4429.06	44711	203815	47497	92334	65598	112771	4429.06	4429.06	150972	4429.06	4429.06	150896	95103	51851	4429.06
N-Acetylaspartylglutamic acid	99.8	303.083	C11H16N2O8	OPVPGKGADVGKTG-UHFFFAOYSA-N	303.08063:403721 304.08398:0 305.08734:0		270242	287135	324412	135191	426780	184733	79152	177267	49905	4255.67	4255.67	4255.67	4255.67	4255.67	55740	42557	4255.67	4255.67	4255.67	4255.67	4255.67	4255.67	54878	241061	472937	280350	57717	4255.67	4255.67	58753	76716	123492	50928	4255.67	48102	4255.67	4255.67	44162	53577	50882	42667	76702	46229
N-Acetylcadaverine	100	143.119	C7H16N2O	RMOIHHAKNOFHOE-UHFFFAOYSA-N	143.11778:910386 144.12113:0 145.12449:0		349066	119999	4932.03	217040	127297	110836	151563	4932.03	163494	912327	1851629	1696890	140571	1136526	2135534	1524002	579333	408842	1001959	1777358	699034	2239354	599497	157398	177564	72098	88750	4932.03	299113	366379	563772	162434	211367	81709	4932.03	70454	94001	4932.03	68987	4932.03	142746	100298	80393
N-Acetylgalactosamine 4-sulphate	81.2	300.039	C8H15NO9S	WHCJUIFHMJFEFZ-UIAUGNHASA-N	300.0072:1209310 301.01055:0 302.01391:0		209808	382201	227366	10717.9	195346	173156	328881	358145	3018821	2408980	2002200	1773019	1905261	2862074	3030375	2992225	2831526	3347534	707377	1555906	1508065	2887108	1276793	317698	391523	301026	207505	456822	317061	267515	149842	326336	328428	152130	240073	124716	389716	115450	155465	392797	10717.9	10717.9	10717.9
N-Acetylgalactosamine 4,6-disulfate	98.2	382.011	C8H15NO12S2	KWDXXNWKTRGMDM-IYWGXSQHSA-N	382.02026:661154 383.02361:0 384.02697:0		253493	532504	248208	506056	399747	266050	1632023	505997	3637.88	3637.88	3637.88	62673	61294	3637.88	3637.88	3637.88	3637.88	63729	3637.88	3637.88	3637.88	3637.88	36379	206936	180367	853808	144796	402395	439498	210629	479197	564462	512244	1001930	882992	289536	796411	535995	552600	705824	1156894	809051	770384
N-Acetylglutamine	100	189.087	C7H12N2O4	KSMRODHGGIIXDV-UHFFFAOYSA-N	189.08589:1024942 190.08924:0 191.0926:0		607172	1097496	684850	107148	951382	276348	862958	1081960	488431	1035594	1261943	3788084	2080118	2388676	3430236	2914580	2394397	3234205	3662954	3499026	1987079	1741499	873293	856863	725253	866686	591730	503799	281079	1574522	537886	273891	62535	87626	4469.91	522018	1026810	744739	198610	234770	93861	593078	568186
N-Acetylhistamine	100	305.173	C14H22N6O2	YGZLECLYVAYZKA-UHFFFAOYSA-N	305.17267:464081 306.17602:184192 307.17938:0		291148	599286	543670	1853342	354016	622458	1468986	435552	614848	375710	246462	778713	772057	166473	549052	333837	312238	579853	422671	408178	523461	753993	752436	737253	974141	1069739	451559	431579	483891	879883	1258494	782437	738074	819051	1780838	1410425	576290	355088	1100076	1060619	619119	563890	540824
N-Acetylhistidine	100	198.087	C8H11N3O3	KBOJOGQFRVVWBH-UHFFFAOYSA-N	198.08757:23326914 199.09092:2231372 200.09428:3884661		28087852	28633178	30790236	30505544	30741158	31015254	27827860	26927898	49661864	45561276	46450448	61214888	61320760	55543076	46189756	44002512	42262880	58669576	56772476	58659560	80308984	70315056	65704200	30297096	137110880	26288344	75334008	150179536	18981850	159832144	35486584	33359418	25695330	26768830	25206290	26179802	28155894	25343052	120849456	119349	23589410	87245096	60922300
N-Acetylvanilalanine	99.9	254.102	C12H15NO5	UKDKTHYZLXZOSS-UHFFFAOYSA-N	254.10037:2267219 255.10372:567382 256.10708:0		288997	1834596	3344824	2439418	2766718	1590452	2924058	1929628	66181	45941	44901	4490.08	4490.08	4490.08	4490.08	4490.08	63454	4490.08	4490.08	4490.08	47121	51895	53421	2670721	2944405	2270087	906543	1061186	2112284	1057667	954805	910033	3088982	1368259	2637844	493662	1192966	582045	995367	551563	538611	673099	808516
N-gamma-L-Glutamyl-D-alanine	98.8	217.083	C8H14N2O5	WQXXXVRAFAKQJM-UHFFFAOYSA-N	217.0751:3203495 218.07845:0 219.08181:678160		22154244	18556324	21125058	12646755	16098834	23094724	21804148	18830458	14578579	12641053	16016334	15505242	27410728	13153456	17151438	13072026	19673872	10959328	13166841	8253040	19523582	24072150	12836211	10448578	21856476	20704508	16660651	19362332	12729267	10883915	11667149	19144652	16244614	7163136	9211023	8967108	15421885	17077282	15170204	6066452	12770260	10924625	12438150
N-gamma-L-Glutamyl-L-isoleucine	100	261.144	C11H20N2O5	SNCKGJWJABDZHI-UHFFFAOYSA-N	261.14438:6277966 262.14773:464544 263.15109:0		2515686	18286438	11418993	17077162	16053368	17003112	10373017	20359738	55595	142181	105085	169067	30653	50931	314505	70269	220755	73929	124527	49538	180208	93576	80989	9378245	7892918	8149180	2281462	3564681	951214	3522358	5353662	6203364	4108341	14673836	11935161	2560863	4663568	7609652	3498015	1832119	2966272	1213088	3442523
N-gamma-L-Glutamyl-L-tyrosine	100	311.124	C14H18N2O6	VVLXCWVSSLFQDS-UHFFFAOYSA-N	311.12448:1447311 312.12783:341220 313.13119:0		1338850	1890162	2050482	1144556	1931951	1420409	1579011	843793	37794	32923	67231	76295	41397	2755.97	2755.97	2755.97	35164	2755.97	2755.97	27560	2755.97	32271	66081	1884545	548834	849497	345549	273266	438822	894998	223288	926508	722465	788092	693527	940004	299847	942589	64259	71479	234967	145395	109810
N-gamma-L-Glutamyl-L-valine	100	245.114	C10H18N2O5	AQAKHZVPOOGUCK-UHFFFAOYSA-N	245.11467:358286 246.11802:0 247.12138:173259		721375	185108	951812	289151	737613	354876	772800	668172	294212	288697	559754	520873	570075	1128211	605585	250460	207731	233312	419666	768279	491384	625892	365866	580649	488712	705828	384753	454898	334240	583009	267984	709104	618116	995733	882749	176671	667548	863316	622996	480586	302242	461152	501672
N-oleoyl glutamine	100	409.307	C23H42N2O4	ZHVSXWCIYWYBQP-QJRAZLAKSA-N	409.30566:1101830 410.30901:0 411.31237:0		1088816	2176751	2040136	2364067	1609103	2238598	2525838	1950310	4055.72	53980	47306	4055.72	4055.72	41792	4055.72	4055.72	4055.72	4055.72	4055.72	4055.72	4055.72	42621	40557	3105860	1985475	3239542	3117737	3211982	2971323	2164369	2623668	2368112	4937792	2159876	2501047	1053356	1994168	1028881	2259998	2293066	1341800	3691165	1973053
N-Ornithyl-L-taurine	99.9	238.087	C7H17N3O4S	JALOHEZOHSEEMS-UHFFFAOYSA-N	238.08879:516965 239.09214:0 240.0955:0		54114	330521	72348	364691	71273	500134	74429	46130	562786	497780	345375	155713	166103	49725	1063432	573555	762439	285669	176859	99189	629154	274872	392461	74470	201895	54624	75360	44006	42437	122027	99476	3223.51	939575	240023	392302	3223.51	45212	36428	241964	48719	46558	111258	177486
N-Palmitoylsphingosine	99.9	538.519	C34H67NO3	YDNKGFDKKRUKPY-UHFFFAOYSA-N	538.51678:422658 539.52013:0 540.52349:0		153080	99388	96877	65596	462836	310903	96954	228623	4598.18	4598.18	4598.18	4598.18	4598.18	75985	4598.18	60147	4598.18	4598.18	68902	4598.18	4598.18	4598.18	4598.18	169573	56358	111094	119368	252003	302060	401635	88654	161607	501270	485654	122950	208514	397945	311891	517207	485109	226339	329036	98953
N,2,3-Trimethyl-2-(1-methylethyl)butanamide	100	172.17	C10H21NO	RWAXQWRDVUOOGG-UHFFFAOYSA-N	172.16982:817074 173.17317:0 174.17653:0		542531	525083	1608287	1302535	996417	812561	1475100	840501	998282	898454	285540	390456	674201	504502	2070135	1528613	2237657	766300	604533	560567	700072	519524	361550	1708406	1084536	1659090	645770	575156	759761	1486535	530641	685677	441910	374810	614509	673738	207694	373100	750068	182822	1180415	882125	408035
N,N-dihydroxy-L-tryptophan	100	234.065	C11H11N2O4	FKJQZUQEYSGYFZ-UHFFFAOYSA-M	234.06509:5813516 235.06844:890071 236.0718:3636267		36433204	38335452	34092316	32626126	22602556	22118234	29070468	29500602	22376416	20046832	21171090	20089698	21005514	21520254	21000196	20801610	20147700	20176152	21096844	21084166	23763720	22378816	21325462	21189792	16956798	23081804	12293184	14918449	7182546	23000130	21999260	21976606	34230432	25301068	26500666	13589213	14257730	26697754	34119640	20575222	27293836	12355009	23273636
N,N-dihydroxy-L-tyrosine	99.6	211.049	C9H10NO5	QPHSFUGCBGILSS-UHFFFAOYSA-M	211.05385:5623698 212.0572:632144 213.06056:0		34119932	34853188	29728390	26157314	28156130	31008198	11906935	16742991	32497814	24027162	22023462	36686716	28480350	18732436	35095468	13120649	25778454	14161366	12609441	29114086	31751406	10512701	26124914	16953050	24989340	14319492	24227686	14080657	10885749	20185046	28384986	14071294	37109072	35275628	28820024	33914332	24796424	20911018	34415672	15595502	21606396	25356312	15157389
N,N'-Bis(gamma-glutamyl)cystine	100	497.102	C16H26N4O10S2	GOZJYXJJQVGDOJ-UHFFFAOYSA-N	497.10291:894689 498.10626:0 499.10962:0		1322486	172146	127345	222800	773222	142151	102003	722740	6970.56	109935	6970.56	6970.56	6970.56	6970.56	6970.56	209824	6970.56	6970.56	6970.56	6970.56	6970.56	6970.56	6970.56	403069	362142	80864	325964	85524	69706	778617	431123	211461	318545	111215	91845	2060028	1053570	517906	702944	775265	549754	487989	411965
N(6)-(Octanoyl)lysine	100	273.217	C14H28N2O3	DUZODDYGMSCYMJ-UHFFFAOYSA-N	273.21722:571398 274.22057:0 275.22393:0		485933	126074	1541307	405969	907588	225061	381037	431110	541917	376965	253274	275649	890390	387154	160218	487246	327153	682435	1091065	66477	74715	140644	189940	810070	386018	88434	896655	187246	137748	443166	482014	78134	265124	935225	248075	829958	319813	202885	545635	215960	39398	487696	321246
N(6)-Methyllysine	99	159.114	C7H16N2O2	PQNASZJZHFPQLE-LURJTMIESA-N	159.12096:492999 160.12431:0 161.12767:0		1006897	1331780	794990	311443	411573	625004	855170	1218643	4159.4	4159.4	4159.4	4159.4	4159.4	4159.4	133747	4159.4	4159.4	4159.4	167227	41594	4159.4	4159.4	4159.4	453007	93307	217605	52388	153602	145005	168372	256161	42540	327406	979832	365874	149684	116719	119749	111870	156540	271240	247081	93877
N1-Acetylspermidine	89.2	186.161	C9H21N3O	MQTAVJHICJWXBR-UHFFFAOYSA-N	186.18512:1210531 187.18847:0 188.19183:0		1453863	1851042	2434803	1420224	2825370	736909	1521180	2354551	957601	919247	586536	2503567	1337270	2136484	1872596	1205730	1174826	1102450	1889828	926236	1844629	1133926	1899442	1496874	1475793	511706	1037146	2697071	1024199	1463374	641466	748757	703613	736683	701875	871576	1139117	830515	1541556	1639706	1023736	442268	2037341
N1-Acetylspermine	99	245.234	C12H28N4O	GUNURVWAJRRUAV-UHFFFAOYSA-N	245.22639:1834399 246.22974:301568 247.2331:0		1260234	1100019	1674826	2443329	3410773	1751816	3361212	2897849	3634.1	49541	3634.1	3634.1	3634.1	37614	3634.1	3634.1	36341	49242	3634.1	3634.1	3634.1	54425	3634.1	837560	670107	1232906	192125	159250	49781	1138252	2706918	1718060	423816	91358	304795	1095436	859893	793319	2011085	1264629	1246812	2416198	2688605
N1,N10-Dicoumaroylspermidine	79.3	436.224	C25H31N3O4	QYBCBMVQSCJMSA-VOMDNODZSA-N	436.19016:874397 437.19351:0 438.19687:0		239246	345898	329309	468335	835422	182402	260104	99451	9380.68	9380.68	9380.68	9380.68	9380.68	9380.68	9380.68	9380.68	9380.68	9380.68	9380.68	9380.68	9380.68	9380.68	9380.68	397650	104557	125412	179657	103246	272058	328482	217447	113735	9380.68	340898	256883	113438	9380.68	9380.68	159484	9380.68	108315	813766	217381
N1,N10-Diferuloylspermidine	92.1	498.26	C27H35N3O6	IGHVUFYLAJSILE-UQXQTEIVSA-N	498.23959:16574612 499.24294:5137802 500.2463:1228335		73625720	73148712	64467164	67481456	62078640	60587128	56476964	57177820	131054832	118971384	113150384	45905268	71782256	65597672	93383592	121192672	113949776	63497888	44927112	51592472	87909344	108386632	99005208	40684796	49197712	44666944	36477072	40052504	34666756	39575376	48881360	44165660	100549896	85509992	102103696	51401236	39386344	44141460	36607348	42654712	39073328	34385924	39220084
N1,N5,N10-Tris-trans-p-coumaroylspermine	99.9	641.333	C37H44N4O6	ZCAPOTKWNMCAIB-YUXOBOFSSA-N	641.33142:491021 642.33477:0 643.33813:0		345441	323490	378655	302853	287370	435408	320922	342168	58303	59467	4265.39	88083	45796	4265.39	88230	381407	54138	4265.39	4265.39	4265.39	103517	111445	75307	351034	426013	158521	570743	700800	536559	966435	480767	260997	843200	407705	478862	585028	419993	308623	78631	196246	180427	165524	77474
N1,N8-Diacetylspermidine	88.9	228.172	C11H23N3O2	BKCVMAZDKFQPHB-UHFFFAOYSA-N	228.19601:176978 229.19936:0 230.20272:0		201486	231007	128917	60144	3545.2	3545.2	143759	3545.2	106330	49395	35452	55838	53331	47419	53558	62468	41529	265940	302189	68322	263291	98068	110074	46419	49369	3545.2	49155	48831	36675	156169	46731	65508	96792	193177	3545.2	236863	44200	85090	247084	42182	134737	108729	94649
N2-(2-Carboxymethyl-2-hydroxysuccinoyl)arginine	99.3	349.135	C12H20N4O8	VFYGIOOMURRJLU-UHFFFAOYSA-N	349.14145:1314770 350.1448:286471 351.14816:0		6426216	5494841	6026982	6415886	6570722	6881524	6622815	5825587	5775928	4265438	4406788	6206849	5967448	5554860	6086898	5627204	4928394	5400724	6100090	6262383	4790546	4372935	4461446	6564278	5572677	5495998	5557960	4377490	4640386	5864352	5648430	4585084	6029918	5429894	5480022	6104604	5372190	5374962	6141770	5285889	4600837	6184445	6304354
N2-Fructopyranosylarginine	99.9	337.172	C12H24N4O7	DLFIWFDONDYZKI-UHFFFAOYSA-N	337.16962:2187231 338.17297:0 339.17633:0		2085254	2082607	1794721	2133975	1806794	1706345	1841459	1280666	6467.67	68870	6467.67	6467.67	6467.67	6467.67	6467.67	6467.67	6467.67	6467.67	131334	6467.67	6467.67	90929	6467.67	1204351	939946	422801	2697546	2480695	2164962	1513310	609713	878006	3054512	2187407	1887004	876926	795407	859178	307299	64677	280728	1364346	1271774
N2-gamma-L-Glutamyl-L-arginine	99.9	304.161	C11H21N5O5	AKAHWGGIUSJNNM-UHFFFAOYSA-N	304.15878:612025 305.16213:727985 306.16549:0		485921	227207	442949	440361	516189	296442	249697	306913	2995.61	2995.61	2995.61	46745	2995.61	2995.61	2995.61	2995.61	41145	2995.61	2995.61	2995.61	2995.61	62616	2995.61	301620	238628	466457	46803	55429	104631	63180	114191	90387	98793	56774	29956	64208	62482	36461	144905	63055	41234	50518	134104
N2-gamma-L-Glutamyl-L-ornithine	100	262.14	C10H19N3O5	BBAYFIRFVORJLJ-UHFFFAOYSA-N	262.1402:4421082 263.14355:8137094 264.14691:593683		14744317	5361437	13865953	9414368	8746024	4099904	11688409	4429602	231018	13105.4	398014	131054	13105.4	146466	258777	13105.4	141748	180225	13105.4	250086	415978	230481	217888	10289143	12954611	5026634	8290532	2420916	7937666	26286322	23611592	17702366	23922120	10758046	14640945	6681032	3531455	5192540	9387718	13181448	9093231	13374782	18577558
N2-Succinoylarginine	100	273.12	C10H18N4O5	UMOXFSXIFQOWTD-UHFFFAOYSA-N	273.12106:10717079 274.12441:1361030 275.12777:0		1006703	1004704	734403	771720	1098790	657811	518991	939752	19669066	18833314	18279142	14424245	12576379	13825424	20123610	19775512	17842696	13298635	13805565	11554203	16777280	15442033	14562488	796896	899816	996984	875663	727708	897857	474258	747020	988087	830608	675406	654111	827548	746221	801498	842373	856798	649160	1046976	1078176
N2-Succinyl-L-ornithine	100	233.113	C9H16N2O5	VWXQFHJBQHTHMK-LURJTMIESA-N	233.11331:9316555 234.11666:1269627 235.12002:1647981		36634520	38574168	29400806	38172452	33201862	33766224	29693124	28825902	7883720	7655551	4791994	3513712	11214053	10327718	4961582	3701734	5406278	11771787	7747493	6960140	6879344	13385363	4330782	22283762	31069468	27831646	32804050	19165246	16316011	22330374	61003476	53921096	38985584	40955020	47503200	17106980	24994858	16307840	31058428	28660322	16607051	20029250	38659356
N5-(4-Methoxybenzyl)glutamine	100	267.134	C13H18N2O4	MLNAECTVQFEWFD-UHFFFAOYSA-N	267.13443:1036355 268.13778:0 269.14114:1613747		1021227	709258	1063886	898699	634515	950023	876000	593341	35788	3087.87	30879	63949	160051	66208	35050	45347	127622	73760	81767	83899	160258	113219	272435	429412	388331	291727	254389	223121	439224	5135662	4774724	3659789	1742380	374671	578529	254364	362410	463988	394740	500654	231366	1561997	1713748
N5-Hexanoylspermidine	89.1	242.224	C13H29N3O	RIYFDCXURUKYPE-UHFFFAOYSA-N	242.24785:705976 243.2512:85424 244.25456:0		934399	987804	1123815	1751006	1384978	1039915	778258	1612148	29604	10895	8943	33218	5763	9633	7778	6109	40526	18508	12654	7348	9337	14087	15455	142329	101900	62650	142041	162150	161695	342504	266786	284854	405340	344406	546651	2509036	2209914	1421598	3407145	2357410	3846168	1837977	882202
N6-Acetyl-5S-hydroxy-L-lysine	99.9	205.118	C8H16N2O4	FVTTTYGNCVTXEI-UHFFFAOYSA-N	205.12024:695975 206.12359:0 207.12695:206588		1620762	1662448	1650060	1526488	1847753	1884563	2010233	1948337	2281268	1953620	1065935	2143685	2000563	1674843	1577593	1594796	1882009	2626049	1916100	717458	2135976	981482	1457385	1472288	1093852	1498261	914466	577976	1409562	1223699	1511905	730979	1924144	2013179	2858026	731841	1615571	1323211	1811976	1671704	1385234	1500304	1308866
N6,N6,N6-Trimethyl-L-lysine	100	189.16	C9H20N2O2	MXNRLFUSFKVQSK-QMMMGPOBSA-N	189.16:20567178 190.16335:1612906 191.16671:0		61500168	66623704	66936964	63805940	64409984	58628048	56681172	55981120	46772804	33055536	43373016	30981886	41120324	39143256	35774048	20981370	30432256	31932972	39049960	37174068	31321208	44147368	40684708	74700392	68375920	66361956	66362248	61503904	57309468	73194504	66597472	64477548	77833488	74350392	70085168	47216488	45367124	41028884	32490352	30845808	30176038	55856064	51684472
Na-L-Aspartyl-L-phenylalanine	100	279.099	C13H16N2O5	YZQCXOFQZKCETR-UHFFFAOYSA-N	279.09958:30199936 280.10293:5548372 281.10629:697863		21159620	20773212	20925942	21225186	20324642	19865810	16945268	17587108	6128868	6660694	5074586	4167756	6000376	7664668	6430734	5854102	5856844	4817269	9859729	7128650	5965648	6214640	5382236	6921908	6841524	4206815	8292628	7773054	7534324	8512513	7844478	8207502	4790562	5547592	4237408	7933886	6966688	7092576	7599248	8183551	8354112	171768128	187395376
NG,NG-Dimethyl-L-arginine	100	201.136	C8H18N4O2	YDGMGEXADBMOMJ-LURJTMIESA-N	201.1362:11376212 202.13955:3102959 203.14291:207242		21799456	17552196	20787006	19082700	16173543	14703609	14121783	10550580	1373598	1184542	449996	1184820	375824	637600	1064423	960080	534251	91728	479689	236630	777131	574927	347216	16600646	14627258	5266420	4715356	2856332	1866372	3496466	3148685	3759392	2903255	2865496	3029714	3766404	3608257	4125861	3273768	4802062	2987453	5543101	2695926
Nicotinic acid	65.9	122.025	C6H5NO2	PVNIIMVLHYAWGP-UHFFFAOYSA-N	121.97912:262494 122.98247:0 123.98583:11030803		218641	2015526	626196	619551	448865	380617	393610	883098	94031	606300	140601	859832	482130	91033	230131	158236	370139	81770	82558	178584	188991	210354	482432	531603	190908	60152	349846	366750	87515	356436	330047	629918	677220	250814	260999	245795	174761	271865	81632	389288	241951	81773	77337
Nonacosan-13-ol	94	425.472	C29H60O	SNRLCXQLRQLJNF-UHFFFAOYSA-N	425.45416:658716 426.45751:125014 427.46087:0		319205	368902	669109	231742	277879	193968	732286	277085	2380.74	40482	40766	2380.74	111013	76808	2380.74	2380.74	41863	60971	2380.74	34816	2380.74	2380.74	2380.74	321870	543055	592683	592259	783607	507307	995924	1383666	1194905	1051122	1721159	1757290	118129	322271	400702	1002550	728515	342317	903627	1156075
Nonadecane	97.1	267.306	C19H40	LQERIDTXQFOHKA-UHFFFAOYSA-N	267.29352:310223 268.29687:0 269.30023:0		565834	208659	372985	330411	186487	153374	223905	107783	249205	129790	271850	300646	242795	109609	345912	118698	104043	145297	93256	120172	120687	395315	106597	132363	442826	133648	165206	201247	271386	454644	390898	7369.28	220772	125995	7369.28	446468	107756	7369.28	152745	487599	127760	315515	121873
Nonadecanoic acid	99.8	297.28	C19H38O2	ISYWECDDZWTKFF-UHFFFAOYSA-N	297.2829:236085 298.28625:0 299.28961:0		205867	182336	10041.4	10041.4	10041.4	10041.4	125640	10041.4	293839	165458	163509	128391	145958	138714	164099	139606	10041.4	10041.4	123956	10041.4	167472	10041.4	10041.4	10041.4	136842	169357	10041.4	181413	10041.4	187089	161005	165461	10041.4	10041.4	10041.4	174201	161216	129066	183900	10041.4	10041.4	182597	10041.4
Nonadecenoic acid	96.3	295.264	C19H36O2	INKQLYSQWHBEGS-UHFFFAOYSA-N	295.27805:414975 296.2814:0 297.28476:571414		200328	12607.8	421381	241229	12607.8	185789	12607.8	12607.8	12607.8	188743	308897	163992	12607.8	12607.8	12607.8	12607.8	164885	12607.8	12607.8	12607.8	12607.8	225979	12607.8	246275	12607.8	12607.8	12607.8	12607.8	12607.8	424861	152237	12607.8	168901	202197	12607.8	179156	12607.8	196309	12607.8	171984	139445	12607.8	12607.8
O-Oxalylhomoserine	100	190.036	C6H9NO6	VKKDEHWBBKSWQQ-UHFFFAOYSA-N	190.03432:498540 191.03767:20448996 192.04103:3452645		672694	341501	762411	237294	584688	536825	603051	520677	197051	515343	539917	996046	632149	933833	1561111	964150	790183	697510	398358	424249	421200	291398	272556	603701	870845	331505	372262	196831	405932	319001	551108	476799	727633	373350	1063408	632322	448583	489239	844324	372851	334225	386691	645271
O-Phosphohomoserine	98.5	200.032	C4H10NO6P	FXDNYOANAXWZHG-VKHMYHEASA-N	200.04063:4163857 201.04398:0 202.04734:2008827		17390742	22926080	17178342	13704602	18288256	16215404	11580523	9509493	3411160	7427509	4196128	4423118	4194754	5422568	5601554	9744037	1168698	5054022	2236160	11680162	3512549	2434896	2597840	24746740	23975344	19698550	20788946	19164492	15853477	13001378	12741474	14542277	21077816	6063490	14496625	18574032	18758910	15329424	14573738	17822210	13478501	17418752	15142250
O-Phosphotyrosine	99.4	260.033	C9H12NO6P	DCWXELXMIBXGTH-QMMMGPOBSA-N	260.02744:6897585 261.03079:0 262.03415:0		10450632	13126866	11164434	12797514	11657425	11661098	9170651	9443076	1249740	692160	1588919	132589	615564	991602	1208798	816735	540196	869357	215297	801427	719890	411634	352113	7244764	6755713	7137206	9752953	11279609	8076193	19585286	14192254	14955537	19048158	14717986	14477833	10423614	9716189	8490960	11343418	10689614	9568004	16072554	15274434
Oleamide	100	280.265	C18H35NO	FATBGEAMYMYZAF-MDZDMXLPSA-N	280.26376:11139307 281.26711:2300124 282.27047:0		22630904	24440916	24846202	25645958	26014788	23556792	28494372	29124074	322009	648473	210139	199108	440411	252509	120967	491035	562061	361820	427085	103038	454170	574814	368275	33706368	32526192	34205708	29853870	29595276	29100426	28317484	28002670	25796748	29790550	30775090	30516746	11375874	10310445	11595687	12060679	11572563	11934514	17544274	17615716
Olean-12-en-28-oic acid	99	439.358	C30H48O2	MXEMKMNFLXVQBW-UHFFFAOYSA-N	439.3652:5505054 440.36855:1374076 441.37191:0		456569	5829897	5683729	5549358	4994686	3546878	4868159	5636732	4177.62	4177.62	4177.62	4177.62	4177.62	4177.62	4177.62	4177.62	41776	4177.62	4177.62	50488	4177.62	4177.62	4177.62	4084023	3202213	1903775	5396860	6074218	4890877	5591762	3671139	4085091	4485272	4908052	4022483	1264760	2109398	1460166	572004	260756	270348	4177.62	117164
Oleanolic acid 3-acetate	93.3	497.364	C32H50O4	RIXNFYQZWDGQAE-DFHVBEEKSA-N	497.34503:1000072 498.34838:0 499.35174:0		331780	77728	374732	120508	216772	192031	164634	142737	2434.82	2434.82	2434.82	2434.82	2434.82	2434.82	66896	2434.82	28601	2434.82	2434.82	146048	2434.82	2434.82	2434.82	76100	139470	46400	2434.82	2434.82	2434.82	2434.82	72114	24825	2434.82	33552	54126	2434.82	2434.82	2434.82	2434.82	2434.82	24348	2646022	2659593
Oleoside dimethyl ester	100	419.155	C18H26O11	KYVUMEGNMQDSHO-YWEYNIOJSA-N	419.15591:425186 420.15926:0 421.16262:0		225046	149904	350336	5966.65	245833	295501	150813	89662	263060	646854	330362	521592	117622	195999	790004	672854	473671	96103	290665	92541	325020	231625	409047	182645	5966.65	304265	141138	115435	5966.65	120522	498591	393421	801446	345192	183907	551469	186452	79041	460463	124201	78500	81736	60352
Oleoylcarnitine	100	426.358	C25H47NO4	ASTZXVSQSSBFOS-FRHQNKJESA-N	426.35812:12202156 427.36147:3199030 428.36483:407206		1264335	1988913	17440976	17933422	17696686	17376380	16383828	17063008	1653685	27373156	26115586	28751248	27177914	27161380	25011686	23423944	23386282	20825452	21060378	19725180	24795714	22930690	21932082	27616914	27055274	26934312	6897752	6294303	5124632	6686448	4031371	6514570	5244066	3930543	8653211	4094879	4459971	3288850	20842868	19821836	19417516	1757749	2921089
OPC-4:0	99.9	239.164	C14H22O3	LVQJNKFFJNUFNY-OPVGQWETSA-N	239.16161:492424 240.16496:0 241.16832:41170292		152035	7375.99	7375.99	7375.99	7375.99	7375.99	7375.99	7375.99	205164	388803	157225	150722	7375.99	121673	236821	160562	284962	7375.99	7375.99	133692	7375.99	177139	206091	943678	918991	396510	218916	7375.99	7375.99	7375.99	7375.99	73760	7375.99	129526	7375.99	7375.99	7375.99	162687	187390	7375.99	7375.99	7375.99	7375.99
OPC-6:0	99.9	267.195	C16H26O3	WIJWBOWLVOOYFR-BDSSXFGHSA-N	267.19318:1332760 268.19653:239826 269.19989:296934		6137162	5794671	5319092	5302740	5198768	4397342	4687696	3238232	5605609	1862672	2357362	5334904	4794526	5595780	6095793	2129188	5350811	5124368	4989520	1298745	3222468	1992871	4196234	5241293	4986474	5251426	4709753	2835864	4650984	3712966	3734436	4443020	6269402	5845432	5393314	3221821	2842978	5212998	4470227	2127160	4335642	3175186	5073363
Ornithine	100	133.097	C5H12N2O2	AHLPHDHHMVZTML-UHFFFAOYSA-N	133.09738:18961126 134.10073:5186965 135.10409:676561		43820860	44609744	40332872	41095468	38588196	32609232	28484548	28250346	26689732	24967818	24003790	28902394	26424312	28432300	25446566	13414349	21857304	27751674	16096245	25873580	29779558	15227070	26897818	28027908	27618526	24258984	18681496	19254348	17463808	28279410	28232030	16890830	33126978	28069160	22543360	27210972	25207398	23080056	50065008	46141088	38875748	65777984	58728424
Orotidine	100	287.052	C10H12N2O8	FKCRAVPPBFWEJD-UHFFFAOYSA-N	287.05148:31812274 288.05483:3861711 289.05819:1879117		59919736	71039944	70101400	71776336	72184392	70115056	62850912	66336052	112398608	102913832	103484368	123079344	113089448	110983568	106867504	101312368	96934784	113034112	107629656	105885968	121220528	113142088	109959992	64730496	79190776	75908480	50137476	55907568	45460616	74869808	72064880	71512016	63844244	59293672	69712096	49238836	45914532	44346132	51102172	49482220	47332936	75875504	73170904
Oxalosuccinic acid	99.8	189.004	C6H6O7	UFSCUAXLTRFIDC-UHFFFAOYSA-N	189.00066:3263494 190.00401:2054618 191.00737:2315886		6315266	7146452	7760134	8579661	8038395	7160716	7733266	7223458	18321436	7045238	9600477	15600783	18930730	15868260	15404879	14938927	15366398	17461270	9077479	16662844	15664602	5280998	17426294	8702634	5376021	8261508	9393015	9038317	8826492	8367454	7247110	7403292	6902514	7413220	6561926	10489999	10054352	9204108	8200332	7961088	7729591	8194258	9119716
p-Aminobenzaldehyde	99.9	122.06	C7H7NO	VATYWCRQDJIRAI-UHFFFAOYSA-N	122.05797:16870714 123.06132:32573654 124.06468:4366994		65846172	119095424	106361696	135570240	117065936	33587644	64166092	72577304	176835488	81906664	135575728	145883808	51299924	118300512	169911168	78934328	130011408	129718800	56796524	98564768	98556096	62329756	58214780	47743612	18265500	75311056	68701832	69357904	66560424	100521360	27473056	76785256	117361440	99863864	31570700	110004296	70849792	70671544	84911272	75320064	57322036	68802312	70894192
PA(16:0/16:0)	98	647.466	C35H69O8P	PORPENFLTBBHSG-MGBGTMOVSA-N	647.47571:212779 648.47906:0 649.48242:0		285382	67892	88961	204467	125478	193677	41649	236601	91806	220056	46466	2977.62	62347	93872	61113	73835	2977.62	41527	2977.62	2977.62	2977.62	64366	2977.62	346977	192881	78837	338489	411510	133864	198093	557809	545854	251874	271512	122661	123762	260994	49425	174565	129843	578418	317487	603342
PA(16:0/18:0)	92.2	675.497	C37H73O8P	GASPGIDKILJBMM-PGUFJCEWSA-N	675.51715:927830 676.5205:450728 677.52386:312154		5166862	2169650	536247	618130	158240	222167	474787	363629	150974	6085	5420	40521	7929	5953	82107	11316	6187	47612	541.961	7211	13717	541.961	541.961	47454	17553	32743	29861	541.961	32761	21050	21488	29649	152664	56275	150251	114839	39938	395883	203122	88397	56962	83754	20964
PA(16:0/18:2(9Z,12Z))	99.5	671.466	C37H69O8P	YQMUIZXKIKXZHD-PGUFJCEWSA-N	671.47095:590026 672.4743:892888 673.47766:535841		433295	555314	242877	687252	794970	240650	770794	322031	131111	5336.58	183185	5336.58	5336.58	5336.58	5336.58	5336.58	446238	5336.58	5336.58	61686	5336.58	5336.58	5336.58	178524	140558	192566	362138	634413	296121	329148	259913	212040	113357	1322461	178130	203552	302685	213756	483045	406007	762436	550991	749064
PA(16:0/18:3(6Z,9Z,12Z))	98.5	671.465	C37H67O8P	MIXAOIFLPJPSKQ-YUUQBSMXSA-N	671.45599:1371334 672.45934:573647 673.4627:87955		790292	562681	1346050	810659	1110851	1278168	621432	1063397	1887.45	1887.45	1887.45	18875	1887.45	1887.45	1887.45	1887.45	1887.45	1887.45	1887.45	1887.45	1887.45	1887.45	1887.45	22305	57194	72444	1887.45	24594	1887.45	22787	51122	135978	1887.45	1887.45	23072	22297	1887.45	1887.45	67395	130201	190705	23253	82679
PA(16:0/20:0)	84.6	705.543	C39H77O8P	MNVMSCIWUXXDOR-DIPNUNPCSA-N	705.51404:752870 706.51739:0 707.52075:0		312536	5386.92	171336	382323	276735	446918	134689	337966	5386.92	5386.92	5386.92	5386.92	5386.92	5386.92	5386.92	91023	5386.92	5386.92	53869	5386.92	5386.92	5386.92	5386.92	153714	162993	201089	250059	120272	133772	334700	336410	466447	5386.92	5386.92	5386.92	5386.92	5386.92	5386.92	5386.92	5386.92	5386.92	284542	298863
PA(16:0/20:1(11Z))	98.4	701.513	C39H75O8P	GYKMYGYVNHEGRY-OTMQOFQLSA-N	701.52167:305095 702.52502:215416 703.52838:0		280791	5612.85	5612.85	5612.85	5612.85	95268	201826	231819	5612.85	5612.85	5612.85	5612.85	123851	5612.85	5612.85	5612.85	70718	5612.85	108322	5612.85	5612.85	5612.85	5612.85	5612.85	104741	5612.85	256874	78725	129686	74475	292442	191583	444988	265410	207468	180857	261276	153363	5612.85	5612.85	102025	286410	243882
PA(18:0/18:3(6Z,9Z,12Z))	94.2	699.496	C39H71O8P	SUSLYXMZVULDQY-NSXWPADESA-N	699.47864:355654 700.48199:151368 701.48535:410667		1378168	580025	1054371	1706827	1405900	896497	1249529	761199	160448	214450	204557	122223	122968	155805	109920	168802	27921	56501	69476	58448	82715	50426	68599	591002	330623	531862	74986	221784	479553	379666	446675	749337	229167	637850	659314	168457	134964	371055	449918	461755	586951	369458	488412
PA(18:2(9Z,12Z)/18:3(6Z,9Z,12Z))	97.5	693.45	C39H67O8P	VKNJXYLLZUGTCV-ZVMKNGRMSA-N	693.46136:124550 694.46471:133643 695.46807:90456		219927	118249	18865	72973	23105	48040	23657	99685	1165.83	1165.83	1165.83	1165.83	1165.83	1165.83	12599	1165.83	1165.83	1165.83	1165.83	1165.83	1165.83	1165.83	1165.83	1165.83	1165.83	1165.83	18877	1165.83	21647	18680	1165.83	1165.83	1165.83	1165.83	24425	1165.83	14813	1165.83	13816	11658	14476	1165.83	19929
PA(18:2(9Z,12Z)/22:1(13Z))	98.1	755.558	C43H79O8P	WLAUFBCPHQCFJB-NDEABFBZSA-N	755.54871:1478269 756.55206:822431 757.55542:0		159086	426808	136848	391024	212058	516850	230470	65748	63310	13986	810.028	190173	110171	33542	69413	40087	44131	91270	37180	46131	260967	61495	46034	135723	14125	65653	117134	11652	11403	165352	117377	161585	27816	10901	810.028	57824	14513	20198	67738	12617	8100	31539	36044
PA(18:3(6Z,9Z,12Z)/20:1(11Z))	99.1	723.497	C41H73O8P	GEOHJZBAHSLPMG-KUCGYZDNSA-N	723.4903:196988 724.49365:0 725.49701:0		193133	4228.41	4228.41	4228.41	4228.41	70599	4228.41	4228.41	4228.41	4228.41	4228.41	4228.41	4228.41	4228.41	4228.41	4228.41	4228.41	4228.41	4228.41	4228.41	109838	4228.41	67535	4228.41	61171	42284	4228.41	67434	59715	257871	72776	60096	64618	4228.41	75611	4228.41	4228.41	51096	225030	175144	60738	81415	75468
PA(20:1(11Z)/22:1(13Z))	92.6	783.591	C45H85O8P	KHHHUJDENQSYAX-OYJIOEIKSA-N	783.57123:854059 784.57458:0 785.57794:0		4117.93	85624	4117.93	4117.93	4117.93	4117.93	58951	4117.93	118519	581327	82228	58331	228805	82779	2307833	683232	1572248	1551290	1375568	902050	2560819	1815290	803702	4751794	1604616	2370752	3866446	3436950	806643	3804208	2346682	934264	849316	578204	658051	161689	62180	151883	216420	118062	115846	245232	204802
PA(22:0/22:0)	96.3	817.668	C47H93O8P	ZILYMGNMBYRGDM-WBVITSLISA-N	817.68188:169614 818.68523:0 819.68859:0		178930	134593	128941	6042.28	88730	131361	6042.28	110079	89721	6042.28	86466	6042.28	6042.28	6042.28	109258	6042.28	6042.28	6042.28	99013	6042.28	6042.28	111277	101067	193033	181748	92050	77820	62236	68490	102445	107049	131313	224493	149798	6042.28	6042.28	181262	62922	118871	95320	77675	237704	153205
PA(22:1(13Z)/22:1(13Z))	97.9	811.622	C47H89O8P	OSFXSPYNJAQMML-BVVJDWBDSA-N	811.61194:202851 812.61529:0 813.61865:0		334333	439009	173110	3946.41	70779	3946.41	3946.41	3946.41	3946.41	3946.41	3946.41	3946.41	3946.41	3946.41	52371	3946.41	3946.41	3946.41	3946.41	3946.41	3946.41	56718	3946.41	121838	358204	92640	202802	176034	183248	109012	52862	83067	56869	76705	133070	44194	48398	42005	3946.41	3946.41	67322	56734	51266
PA(O-20:4(5Z,8Z,11Z,14Z)/2:0)	99.3	485.267	C25H43O7P	LTIFQHVEGFEXBJ-NTNVCBRRSA-N	485.26147:619327 486.26482:0 487.26818:0		14254	14254	14254	14254	14254	14254	14254	14254	14254	14254	14254	14254	14254	14254	14254	14254	177010	400024	287028	14254	161351	212223	259243	266650	160478	454898	379118	593280	156333	605687	874170	178584	388254	459924	196073	14254	14254	14254	14254	210245	14254	14254	14254
PA(P-16:0/18:2(9Z,12Z))	98.8	655.471	C37H69O7P	OLCTYLMZTXKGKH-BBNWHMLASA-N	655.47864:626597 656.48199:265416 657.48535:100159		60958	48732	154373	106316	208580	68217	145420	118122	2146.31	2146.31	2146.31	2146.31	2146.31	2146.31	2146.31	2146.31	2146.31	2146.31	2146.31	2146.31	2146.31	2146.31	2146.31	23345	2146.31	2146.31	22091	2146.31	22415	22267	47925	2146.31	2146.31	2146.31	2146.31	2146.31	2146.31	2146.31	21463	2146.31	2146.31	25558	22061
Palmitoleoyl ethanolamide	100	296.259	C18H35NO2	WFRLANWAASSSFV-FPLPWBNLSA-N	296.25821:246519 297.26156:0 298.26492:0		122683	4084.92	61402	4084.92	119181	62546	4084.92	42849	4084.92	4084.92	4084.92	4084.92	4084.92	4084.92	4084.92	4084.92	4084.92	4084.92	4084.92	42040	4084.92	98773	4084.92	64566	116971	45704	4084.92	4084.92	44071	103420	93343	4084.92	4084.92	4084.92	4084.92	4084.92	4084.92	4084.92	4084.92	4084.92	4084.92	4084.92	50274
Palmitoylglycine	100	312.254	C18H35NO3	KVTFEOAKFFQCCX-UHFFFAOYSA-N	312.2533:972250 313.25665:251542 314.26001:0		503309	329317	946614	176720	463297	523449	682623	268738	2899.72	36019	36983	2899.72	41343	2899.72	2899.72	2899.72	39715	40752	34882	28997	2899.72	2899.72	61630	140481	230097	279312	250811	152710	114740	2899.72	2899.72	135436	121150	220703	341765	95546	39029	2899.72	2899.72	37084	38049	53203	51666
Palmityl-CoA	91.6	1006.35	C37H66N7O17P3S	MNBKLUUYKPBKDU-TZIIWEFPSA-N	1006.37311:308242 1007.37646:0 1008.37982:0		163384	161717	76028	5048.48	5048.48	5048.48	5048.48	72230	5048.48	5048.48	89826	5048.48	63767	127510	50485	58652	291250	245157	5048.48	5048.48	5048.48	5048.48	5048.48	5048.48	5048.48	58507	5048.48	5048.48	76487	166440	5048.48	74011	5048.48	5048.48	5048.48	5048.48	5048.48	5048.48	5048.48	5048.48	5048.48	5048.48	5048.48
Pantothenic acid	100	220.118	C9H17NO5	GHOKWGTUZJEAQD-UHFFFAOYSA-N	220.11699:4714570 221.12034:0 222.1237:0		6531550	177213	1533893	2331177	4187670	984552	2409911	119572	650198	2080194	1520427	700294	799647	849631	196118	1323203	1236216	958051	1361878	276491	799074	1596793	725118	347360	1962778	644113	163183	2287622	164629	425324	2618560	951143	5399512	2027062	192674	2832577	432134	461885	4863526	1163463	124153	2304989	114271
PC-M5'	100	478.26	C29H37NO5	IMABPJDBODVJSN-HKZMUHMQSA-N	478.25974:532584 479.26309:0 480.26645:0		15743.9	15743.9	15743.9	15743.9	15743.9	15743.9	15743.9	15743.9	15743.9	176860	15743.9	15743.9	15743.9	15743.9	15743.9	15743.9	167911	192659	198979	15743.9	227115	218780	200609	687282	381676	15743.9	251114	232399	157439	341951	447377	15743.9	1036730	184146	15743.9	15743.9	15743.9	300415	15743.9	157580	15743.9	15743.9	15743.9
PC(14:0/14:0)	100	786.602	C44H86NO8P	YFGYYMPGHQJKLU-HTDYWKJCSA-N	786.6015:10332949 787.60485:5256008 788.60821:3621203		6439988	4073232	28597808	19175084	15700298	11886539	10534937	10795204	14509356	6156158	2569428	16711069	6243594	6520268	4276760	4257844	4452020	27190080	15514774	12053466	16589531	13477465	5476152	78709880	34589868	26247704	60664956	34064716	27229724	92922752	21093826	32871034	82988144	57161844	43582172	74050288	56104532	46619048	19826174	19833778	12509472	47900472	26944996
PC(14:0/16:0)	96.9	706.538	C38H76NO8P	RFVFQQWKPSOBED-PSXMRANNSA-N	706.55072:730742 707.55407:192738 708.55743:0		32556	14136	75187	250556	89595	86311	55372	37842	1105.9	1105.9	1105.9	1105.9	11059	1105.9	34566	11925	11073	146332	1105.9	1105.9	113322	1105.9	1105.9	326303	106439	22766	82203	1105.9	1105.9	17315	21619	15957	53746	18056	14695	11079	1105.9	1105.9	16128	16762	14068	378451	29752
PC(15:0/16:0)	97.3	720.554	C39H78NO8P	LLHISNQVRRYJGL-DIPNUNPCSA-N	720.56549:328574 721.56884:0 722.5722:0		206588	145839	85931	144920	116720	114066	85627	353736	5116.97	5116.97	104533	117023	5116.97	5116.97	118321	5116.97	5116.97	126143	5116.97	5116.97	5116.97	5116.97	5116.97	82422	145498	106468	198930	51170	356782	352677	464636	185134	148681	248062	155030	56191	255341	223114	90421	56380	170988	115648	108111
PC(15:0/18:0)	95.8	748.585	C41H82NO8P	SKPMPGXBXHJZPS-LDLOPFEMSA-N	748.59973:285568 749.60308:0 750.60644:0		179126	194010	322760	334915	61002	189405	50180	142577	48627	56290	73061	47918	115973	3561.6	3561.6	3561.6	42581	3561.6	3561.6	110854	3561.6	3561.6	3561.6	304987	162062	3561.6	187671	141622	194621	51716	120350	47916	177477	210200	59105	614550	54320	61808	239540	211114	140910	387216	154364
PC(16:0/16:0)	100	734.569	C40H80NO8P	KILNVBDSWZSGLL-KXQOOQHDSA-N	734.56982:707234 735.57317:383517 736.57653:0		36473	3340.1	3340.1	71020	88778	191123	101867	3340.1	3340.1	3340.1	89209	112971	107725	49418	641223	339989	61479	77171	511904	341489	1455003	530939	230822	1191486	508008	447248	1765352	237871	279286	1346186	1165309	171650	565912	594073	666109	122781	47664	126724	109081	167195	58705	320752	46188
PC(16:0/18:3(6Z,9Z,12Z))	100	756.554	C42H78NO8P	CNNSEHUKQJCGTE-RRHRGVEJSA-N	756.55286:1478472 757.55621:819908 758.55957:681989		69034	831021	134245	6627106	319406	2582493	773809	6023474	1375997	1800955	1520481	7139158	10599280	2866951	3148784	2921687	2867672	3638544	3105538	3118627	12134026	7864788	3213775	4810443	5170318	2709300	1656632	1548912	1937297	3105258	2738542	1809570	2367774	863503	1356850	918816	814179	1885930	2261322	1862744	1952121	1648793	2377165
PC(18:0/18:3(6Z,9Z,12Z))	100	784.585	C44H82NO8P	KJVJKBRMUDGTKA-HUESYALOSA-N	784.58398:13554426 785.58733:7239968 786.59069:6354572		635429	3540113	1455575	890840	1700800	3060364	973671	3018555	569224	293458	822910	30630472	29712540	26422050	25439160	27260412	22214188	25704364	41717636	37347460	38830024	48875160	42910384	4588581	4590142	86046568	18761984	28072246	39215364	68072504	18158522	77393200	10426833	4297843	3726984	10116533	23692194	60817192	9753159	7548634	7684232	8248880	9952987
PC(18:1(11Z)/18:3(6Z,9Z,12Z))	100	780.555	C44H80NO8P	MRRFMOUCAPXWJC-HUESYALOSA-N	780.55548:513444 781.55883:0 782.56219:0		4524.91	4524.91	237263	87517	110994	149974	221325	176925	4524.91	61732	4524.91	4524.91	4524.91	4524.91	4524.91	4524.91	4524.91	4524.91	4524.91	4524.91	4524.91	4524.91	53871	4524.91	329580	162205	78128	257060	681999	189575	390841	953691	4524.91	57702	339844	53369	818635	349170	365750	389484	235754	68589	921293
PC(18:1(11Z)/22:1(13Z))	94.4	840.649	C48H92NO8P	FMYLRXULDVDXKI-YACUFSJGSA-N	840.66577:268839 841.66912:0 842.67248:0		117391	5039.61	5039.61	118666	238189	5039.61	182764	77996	5039.61	5039.61	5039.61	5039.61	80401	5039.61	5039.61	5039.61	5039.61	5039.61	5039.61	5039.61	5039.61	112811	5039.61	82783	92149	181816	234283	167667	155230	63993	5039.61	5039.61	78963	67406	207216	145900	5039.61	303505	68273	5039.61	5039.61	300151	84726
PC(18:2(9Z,12Z)/18:3(6Z,9Z,12Z))	87	780.554	C44H78NO8P	ZYUVFKWRZDKQNL-HUESYALOSA-N	780.52734:960287 781.53069:481909 782.53405:603617		13745	49655	81394	510575	227079	466410	134482	628786	162575	457449	1172110	583306	1443573	1339851	761850	842166	785111	1078652	1135278	1440624	885392	1189074	1292245	2172088	1301424	2231573	4047688	3826356	1132742	2915620	1875657	1334374	568591	1741373	739542	468765	1408922	1357644	554329	1108926	618802	462236	4051353
PC(18:3(6Z,9Z,12Z)/18:3(6Z,9Z,12Z))	99.8	778.538	C44H76NO8P	YNQXQNOLOMVDLG-HUESYALOSA-N	778.53534:3143524 779.53869:1702496 780.54205:44760540		429921	486204	330119	241761	647044	225008	125786	309768	263589	644719	578295	289152	848311	1421614	1572526	2519492	3474760	1449141	2475490	2157562	1683480	2244568	1360141	31005876	25171062	21476426	15800661	6982394	12626924	4356034	2192940	1150190	2076146	5568823	3528709	1870620	1434315	740400	2191844	1984060	976596	7472626	9487814
PC(18:3(6Z,9Z,12Z)/20:1(11Z))	99.8	808.586	C46H84NO8P	SVOGSAQWUMDSCM-USYZEHPZSA-N	808.58313:1418439 809.58648:775084 810.58984:522541		326540	49364	1534862	607112	286334	576643	1055398	910818	271012	162250	148966	356716	203318	111997	147225	42758	37669	657854	258949	602209	430642	290091	755224	682385	2481732	1513271	1757667	1923183	1477442	5821732	3226537	1724402	9668858	9345955	6462754	2561736	2012661	2822259	535976	450464	222171	1524732	3587146
PC(18:4(6Z,9Z,12Z,15Z)/P-18:0)	99.2	764.56	C44H80NO7P	FHDLSCQITSAFFT-GZVUYCLPSA-N	764.55353:416668 765.55688:95481 766.56024:3172044		50178	20556	1599.06	25060	73650	76178	230336	136629	29043	53836	20332	115794	144717	66378	487685	262914	180318	282650	266892	15991	541221	315928	167285	1326826	876571	936396	761674	182126	318947	1287215	1435146	632071	2214241	1798934	1241472	481686	121977	398642	1126031	419970	810287	916632	938478
PC(22:0/22:1(13Z))	66.9	900.742	C52H102NO8P	LTXUEXPDKWPLQA-VCZQVZGSSA-N	900.78638:221977 901.78973:0 902.79309:0		145432	117042	103201	5125.82	73614	5125.82	127392	67917	146117	5125.82	5125.82	5125.82	5125.82	63462	5125.82	5125.82	5125.82	112921	56099	52395	5125.82	5125.82	5125.82	103915	185842	74842	293482	5125.82	81722	166510	5125.82	5125.82	97435	107458	88302	80734	266782	104114	183104	132049	63485	61373	145553
PC(DiMe(11,3)/MonoMe(11,5))	80.1	881.614	C49H87NO10P	LYZIKWIRCNDHHE-UHFFFAOYSA-O	881.58069:186528 882.58404:0 883.5874:0		91584	175734	4618.24	4618.24	4618.24	149001	4618.24	4618.24	4618.24	4618.24	4618.24	4618.24	4618.24	4618.24	172805	4618.24	4618.24	4618.24	4618.24	4618.24	4618.24	4618.24	4618.24	63272	4618.24	64486	4618.24	135799	79098	84398	104447	167824	100913	4618.24	4618.24	4618.24	61417	4618.24	4618.24	4618.24	4618.24	87544	74069
PC(DiMe(9,3)/DiMe(9,3))	92	811.536	C44H77NO10P	BOFLCSBQACMYRU-UHFFFAOYSA-O	811.51544:330393 812.51879:0 813.52215:0		193856	353180	5032.06	177886	5032.06	213912	5032.06	5032.06	5032.06	5032.06	5032.06	5032.06	5032.06	50321	5032.06	5032.06	5032.06	5032.06	5032.06	5032.06	5032.06	5032.06	5032.06	5032.06	5032.06	241776	5032.06	5032.06	5032.06	5032.06	5032.06	5032.06	117644	5032.06	5032.06	5032.06	65222	5032.06	5032.06	5032.06	5032.06	279808	5032.06
PC(o-14:0/16:0)	72.4	692.559	C38H78NO7P	BYMZZQJJOHDZOU-DIPNUNPCSA-N	692.59906:475760 693.60241:0 694.60577:1037725		405145	272917	808392	123313	116434	301868	400470	115085	5840.47	207065	176346	276898	5840.47	5840.47	5840.47	5840.47	5840.47	103853	5840.47	60173	5840.47	5840.47	5840.47	603055	384257	589020	852365	447195	602278	597250	372610	815893	162723	737860	319625	176371	555852	120004	100348	1173399	547260	1429396	370636
PC(o-14:0/16:1(9Z))	99.9	690.543	C38H76NO7P	ZCNUNZUDXNSNRZ-WTWBAFHPSA-N	690.54095:679092 691.5443:0 692.54766:0		228069	324916	64140	4223.27	325416	124626	255757	168411	57234	4223.27	133383	123684	4223.27	42233	4223.27	50099	83952	122729	57298	46714	4223.27	61265	49478	4223.27	209423	51536	1136584	1632684	291812	90317	317334	210941	281559	331732	321470	88557	110701	122118	163993	317072	292126	430801	1077037
PC(o-16:0/20:4(8Z,11Z,14Z,17Z))	99.8	768.59	C44H82NO7P	SOUZQPFUXRVDGK-KCTKZSJBSA-N	768.58679:11714986 769.59014:6092426 770.5935:5274623		4821.49	48215	18153888	4836975	10159238	12290062	16881878	17754772	204326	1523805	5592606	6063946	8521341	9580055	10511379	12098759	11231218	10510670	9838882	7503430	15897591	16373512	11064015	22366886	30294710	41361836	67340944	31190660	69727888	51388580	52993180	30897990	40311032	53148124	22064962	71999696	31657408	48993424	25934040	18666768	8383950	6765458	17189610
PC(o-16:1(9Z)/14:1(9Z))	96.1	686.513	C38H74NO7P	SPPSEAUTRSATJZ-LSVLUJLYSA-N	686.49884:690748 687.50219:0 688.50555:0		211466	125231	6380.88	178602	483933	1075006	163677	6380.88	6380.88	86641	6380.88	6380.88	6380.88	6380.88	113418	409801	6380.88	90279	6380.88	68696	6380.88	6380.88	6380.88	93531	6380.88	69611	134421	192332	248830	483773	471328	138123	156996	349648	163830	132928	111660	128007	295201	424331	102752	667303	219676
PC(o-16:1(9Z)/16:1(9Z))	100	716.559	C40H78NO7P	MZDGVRYVGYDNAO-KETLZHFASA-N	716.55872:2702692 717.56207:1158974 718.56543:400340		514039	332758	510315	415120	346917	330854	354003	972295	451543	1187669	846621	4823916	2381510	3220374	4881226	3787068	3356265	3267910	5648644	2116848	7545662	3175070	2732316	4719975	6706937	2066968	8353992	16347648	12396278	7085190	3924026	3353978	2408352	1671193	1421386	2928365	3321115	4839778	1069099	2061752	2511426	1103799	2327898
PC(o-16:1(9Z)/18:0)	99.9	744.591	C42H84NO7P	SVSLBZPEDBYFGG-HVLKLTLRSA-N	744.58923:31898704 745.59258:16523509 746.59594:4424404		125243	57392	6347954	3432312	1089972	16239664	3510546	5935491	142148	793617	647386	32886592	16258303	53707028	49836992	140492704	83071352	43883660	48567168	96576256	162049712	41310396	30220988	116005864	96289752	91437912	268583712	351633472	149612576	30649784	140243904	103981056	27177442	16414710	10063530	32081932	83540696	11540393	34166052	56506264	6040690	51694992	63470656
PC(o-18:0/18:2(9Z,12Z))	99.9	772.622	C44H86NO7P	LMGTVCKIUNTOEP-HJTCUGKVSA-N	772.6192:3572852 773.62255:2094212 774.62591:564898		1142393	1164750	1816697	1038003	2406012	853340	2803695	2580771	747368	1638542	301711	217519	922422	1172606	3540232	3821875	364300	2797656	2755122	2574389	8405100	8422436	610381	14240415	14683296	12099546	5291204	14190183	10211596	25657920	17038258	12982005	16135873	14476464	6919693	15848964	17484848	9447316	12631272	13905990	9349700	4928668	6207540
PC(o-18:0/20:4(8Z,11Z,14Z,17Z))	97.7	796.622	C46H86NO7P	GBNPCIWXLWZJGA-IGBSIYCFSA-N	796.61072:456408 797.61407:453066 798.61743:0		176318	4781.77	228243	947281	147353	128705	483983	240364	95709	4781.77	4781.77	68062	4781.77	140521	81679	4781.77	4781.77	4781.77	58615	4781.77	4781.77	4781.77	4781.77	85014	221181	4781.77	126250	146332	126750	382207	499910	4781.77	173137	241836	411039	130990	326589	177256	260064	418657	98298	289836	281464
PC(o-18:0/22:0)	98	830.701	C48H98NO7P	UWZMUJQZEJOLID-QZNUWAOFSA-N	830.71082:458046 831.71417:0 832.71753:0		135865	268330	139281	5576.4	141320	5576.4	111674	5576.4	5576.4	5576.4	5576.4	5576.4	5576.4	5576.4	5576.4	5576.4	5576.4	5576.4	5576.4	5576.4	5576.4	5576.4	5576.4	240758	5576.4	91342	167057	5576.4	5576.4	78587	5576.4	5576.4	5576.4	5576.4	5576.4	5576.4	5576.4	86302	99944	91196	169209	226241	86940
PC(o-18:0/22:6(4Z,7Z,10Z,13Z,16Z,19Z))	99.8	818.607	C48H86NO7P	QBZALASVZLFAHF-KYPHJRDXSA-N	818.60394:1180684 819.60729:617812 820.61065:183848		1477816	868157	1853545	808247	705041	1723031	960064	714779	295722	52814	122634	219408	344560	1006753	754655	417398	302278	877395	1331418	1211792	2558356	1286105	443414	2397670	7847548	6273514	7869068	1569714	4538646	1864701	6704673	6025796	4594372	3563441	4694954	1905503	3954614	2316574	2059659	1010698	1972630	1020834	1162075
PC(o-18:1(11Z)/18:2(9Z,12Z))	99.9	770.606	C44H84NO7P	KBRIWDRDGVERBB-VXKJXORPSA-N	770.604:430513 771.60735:0 772.61071:0		11977.4	11977.4	11977.4	11977.4	11977.4	11977.4	11977.4	11977.4	11977.4	11977.4	11977.4	229160	153097	160786	11977.4	11977.4	11977.4	1418150	449061	160011	336208	393530	11977.4	696225	290877	11977.4	447973	150571	122582	172164	176754	11977.4	11977.4	11977.4	11977.4	11977.4	11977.4	11977.4	162470	11977.4	11977.4	480180	245768
PC(o-18:1(9Z)/20:1(11Z))	99.8	798.638	C46H90NO7P	OALUPVKKQYLXOY-OGPXCXTMSA-N	798.64099:423682 799.64434:0 800.6477:0		5002.68	576501	145144	140505	5002.68	784759	5002.68	244688	5002.68	5002.68	5002.68	5002.68	5002.68	5002.68	5002.68	5002.68	82729	5002.68	52605	117451	5002.68	5002.68	5002.68	100615	78843	156354	259693	301021	453214	284970	86697	588106	355025	112614	472360	116489	152689	185680	132607	93750	141694	113440	149526
PC(o-18:1(9Z)/20:4(8Z,11Z,14Z,17Z))	99.7	794.606	C46H84NO7P	VJNPDLZENXBRLB-MQEDXBOASA-N	794.60193:1190040 795.60528:482253 796.60864:1089372		33860	3385.99	1343528	1188786	3184698	1145566	1834169	1844800	3385.99	109869	264321	123558	166312	169770	568158	312485	240335	925915	610398	408122	1317821	501126	929016	10341713	5921242	5767629	11075976	9742468	3721449	9742583	7712172	4625826	5197740	7958835	7221382	1658115	3449568	2067282	3982154	4139759	6047664	4147360	3854233
PC(o-18:2(9Z,12Z)/22:0)	86.5	828.684	C48H94NO7P	DMPIMBNFIDOLGO-DTRJYZOJSA-N	828.71106:246233 829.71441:0 830.71777:0		251293	4708.91	4708.91	4708.91	4708.91	4708.91	4708.91	4708.91	4708.91	4708.91	4708.91	4708.91	4708.91	4708.91	4708.91	4708.91	4708.91	4708.91	4708.91	101338	4708.91	4708.91	4708.91	4708.91	4708.91	4708.91	4708.91	4708.91	4708.91	128233	4708.91	65504	4708.91	4708.91	4708.91	172711	4708.91	4708.91	4708.91	4708.91	4708.91	4708.91	144100
PC(o-20:1(11Z)/20:4(8Z,11Z,14Z,17Z))	100	822.637	C48H88NO7P	UNAQSIZPRIMCTB-QXUJVPJQSA-N	822.63647:1039418 823.63982:493732 824.64318:210767		51749	10426	333986	119852	929619	451840	1034612	609313	7540	153481	39134	705.491	386318	300212	8014	8047	7055	627381	812677	731449	1110238	673351	478646	2161360	1538968	840190	532209	2443953	1679311	2118282	1390446	2060401	1623264	3759100	1866299	2222847	3079939	923384	2327550	1186338	1832500	2089820	1937154
PC(o-22:0/18:3(6Z,9Z,12Z))	89.4	824.654	C48H92NO7P	WEFAHDSLMVUAHQ-GEVWEYGMSA-N	824.67749:363858 825.68084:0 826.6842:0		158528	344709	242443	164435	526302	343193	88050	307446	5092.91	5092.91	5092.91	5092.91	5092.91	5092.91	5092.91	88363	133418	5092.91	5092.91	60918	5092.91	109819	5092.91	124404	150255	201582	528466	137715	177592	383737	266769	324274	152934	101041	449227	518867	335312	78560	213891	111728	318110	143475	159469
PC(o-22:1(13Z)/22:3(10Z,13Z,16Z))	91.4	878.701	C52H98NO7P	ADCPDRAGQLKVRI-DFPONBFASA-N	878.72198:234504 879.72533:0 880.72869:0		205518	3950.6	114870	3950.6	132927	3950.6	3950.6	143264	167116	3950.6	3950.6	144919	3950.6	136176	3950.6	3950.6	3950.6	258616	137470	136243	143993	113201	3950.6	191435	3950.6	3950.6	3950.6	244291	139648	191454	325777	72091	52510	3950.6	122490	3950.6	3950.6	203111	200717	129735	3950.6	269635	128284
PC(o-22:2(13Z,16Z)/22:3(10Z,13Z,16Z))	90.1	876.685	C52H96NO7P	CEZAZXUWDFPTTE-FHIJIHMSSA-N	876.70807:270500 877.71142:0 878.71478:0		403599	5314.04	210051	5314.04	206752	303099	99601	126822	5314.04	5314.04	5314.04	5314.04	219623	5314.04	5314.04	5314.04	5314.04	5314.04	5314.04	5314.04	5314.04	5314.04	5314.04	5314.04	5314.04	155883	309292	284803	62994	394062	230627	188043	581910	670231	264682	156388	317539	70366	206981	146418	461702	176041	292966
PC(o-24:0/18:3(9Z,12Z,15Z))	93	852.685	C50H96NO7P	NIIFWBWRLRQUHB-LSTCNRAPSA-N	852.66614:207632 853.66949:0 854.67285:0		103226	4982.41	157608	83014	4982.41	98972	4982.41	69879	80225	101844	4982.41	4982.41	4982.41	64979	4982.41	4982.41	4982.41	4982.41	62334	4982.41	4982.41	4982.41	4982.41	59042	143822	4982.41	93726	201296	62938	125167	275249	67527	107738	102058	4982.41	256410	91616	87155	4982.41	56655	76056	175089	157734
PC(P-16:0/P-16:0)	77.6	702.58	C40H80NO6P	VKQPPRFFLYKMPX-JIRBQVQQSA-N	702.54401:695155 703.54736:415563 704.55072:139050		414774	192187	52368	73063	118864	335033	128081	102950	30544	15045	128981	89407	7458	11098	30490	13771	71004	27202	30881	50980	150538	69038	101047	912906	1188595	650687	1810327	922282	1015908	4526386	1933563	1570218	3887968	2000066	675990	2932963	2343608	197416	2160388	2309358	1053960	510050	892609
PC(P-18:1(11Z)/20:4(8Z,11Z,14Z,17Z))	99.7	790.576	C46H82NO7P	HPXHHJRUVZWLFU-BKTRUPHPSA-N	790.57166:444956 791.57501:237873 792.57837:494761		72595	48437	88842	351418	327486	293845	457262	372669	93431	266218	205337	1686850	1505566	641769	995639	664472	592824	1407371	1330663	333710	1357009	1070096	1323140	1085726	699314	1619486	867192	436373	1631314	890303	1398022	1868686	671814	196207	473726	808423	1935295	1981136	633749	1229582	1634930	2086730	496947
PE-NMe(16:0/18:1(9Z))	100	732.554	C40H78NO8P	YAOJJIUXLIFZQN-KXQOOQHDSA-N	732.55298:806010 733.55633:294198 734.55969:341351		237766	64510	934.579	183782	27171	468527	457492	139982	11873	934.579	9346	342850	176800	179496	288001	274526	248167	624473	320408	261308	805973	380360	595149	3570166	1456840	2201096	3534096	3593914	2727641	1734564	2466534	2700925	167187	268640	156014	570743	783269	909036	174034	355502	203956	1398098	721159
PE-NMe(16:0/18:2(9Z,12Z))	100	730.538	C40H76NO8P	QPHICNLPZQPLCU-DUZKARGPSA-N	730.53821:1008716 731.54156:412446 732.54492:248303		220982	397899	13005	2766480	16740	1566621	641839	1805844	871731	795156	2260544	3936988	3841750	7046242	1706161	2823892	2880576	2196180	2919876	5194100	6342041	6061054	4427469	1808979	1787334	5372614	306574	394335	481181	957626	598656	440117	339434	516248	457735	315393	522384	467762	1482476	2571221	4421651	849390	1444413
PE-NMe(16:0/18:3(6Z,9Z,12Z))	95.6	726.508	C40H74NO8P	MXMBARRXLFUROE-NZTWUGNDSA-N	726.52283:485892 727.52618:0 728.52954:0		165265	176702	60980	154318	272385	287194	412903	332897	3431.59	3431.59	3431.59	101371	3431.59	79214	3431.59	3431.59	87040	3431.59	3431.59	3431.59	3431.59	3431.59	3431.59	338346	641652	259762	753511	757933	477249	219400	490012	336988	403622	1105809	434099	793633	510647	358597	765463	1149828	773828	327136	389410
PE-NMe(18:1(9Z)/18:1(9Z))	100	756.555	C42H80NO8P	LPXFOQGBESUDAX-RRHRGVEJSA-N	756.55499:3264966 757.55834:1853997 758.5617:170814848		357890	117877	400140	617210	1242574	609687	341810	230006	265522	535770	537456	424356	598561	269797	2469947	2472278	941952	924051	836779	1710871	1167295	2430170	2268003	25106256	13853959	8930064	7686215	14822514	7661298	3970284	3501590	2345104	4123199	4053860	2909177	1490720	3680669	1883324	1443259	1825692	2280104	6839844	4234922
PE-NMe(18:1(9Z)/18:3(6Z,9Z,12Z))	100	754.538	C42H76NO8P	GDPCBYAEYQBHRC-CZXIYJPVSA-N	754.53705:427813 755.5404:152954 756.54376:3281680		1290.5	1290.5	1290.5	158893	67816	83021	133450	20353	1290.5	1290.5	1290.5	92740	83098	43591	16153	30766	12905	116073	124811	76063	176576	107979	81064	976089	750060	627784	1683004	758774	370696	965474	249578	1124223	938787	425084	226084	353515	345639	322262	359419	822276	220882	1315703	648818
PE-NMe(18:2(9Z,12Z)/18:3(6Z,9Z,12Z))	99.4	750.508	C42H74NO8P	GATBFSBADHBXDE-VSAYOHKZSA-N	750.51355:186336 751.5169:0 752.52026:0		244142	68516	80759	130508	78587	3634.19	64366	226444	70803	3634.19	3634.19	3634.19	3634.19	3634.19	3634.19	62327	3634.19	3634.19	3634.19	3634.19	3634.19	37364	3634.19	139110	3634.19	154416	190404	89216	86226	243210	151616	74517	228397	143200	63956	306619	124068	213644	79009	57378	137315	223437	356379
PE-NMe(18:3(6Z,9Z,12Z)/18:3(6Z,9Z,12Z))	92.7	748.492	C42H72NO8P	PURKNBXUJSQIHP-NSDKMMGWSA-N	748.4729:482919 749.47625:511555 750.47961:0		4335.97	82124	231058	346383	71449	284645	215790	248035	4335.97	4335.97	4335.97	53544	4335.97	4335.97	148764	4335.97	4335.97	114156	4335.97	56179	64341	4335.97	4335.97	71884	53161	317172	55631	239929	107607	50357	173272	47709	618230	78991	275777	620663	68827	242819	148806	77793	149844	157994	83222
PE-NMe2(18:2(9Z,12Z)/22:1(13Z))	93	826.632	C47H88NO8P	MDALAQXTLMXTFT-ZYCCGRKISA-N	826.61292:760775 827.61627:0 828.61963:0		5632.96	446738	125444	345782	5632.96	412493	5632.96	233449	5632.96	5632.96	5632.96	5632.96	63818	126011	5632.96	5632.96	72926	5632.96	5632.96	5632.96	232939	5632.96	62612	277199	815629	324854	414744	61093	85291	1572234	712505	693039	253838	311089	130288	97265	198246	174763	1052502	456417	686360	322822	667933
PE-NMe2(18:3(6Z,9Z,12Z)/18:3(6Z,9Z,12Z))	61	762.508	C43H74NO8P	LXKXXCNROZYFKS-UEADRGIISA-N	762.45819:703779 763.46154:0 764.4649:0		94848	208709	696282	1145128	588162	427383	824238	187108	4346.59	4346.59	4346.59	4346.59	4346.59	4346.59	4346.59	4346.59	4346.59	4346.59	4346.59	4346.59	4346.59	4346.59	4346.59	620623	430332	503030	480310	884357	460084	397623	239117	203927	789772	372075	371741	325611	758840	684202	539156	407361	437663	120494	153109
PE-NMe2(22:1(13Z)/22:1(13Z))	78.6	884.71	C51H98NO8P	MSQLAVYSKIAZSS-WRBBJXAJSA-N	884.67566:330883 885.67901:0 886.68237:0		197351	4520.8	110320	62374	117756	100761	4520.8	68478	4520.8	4520.8	4520.8	4520.8	88322	4520.8	4520.8	4520.8	4520.8	4520.8	56598	4520.8	4520.8	64227	4520.8	161025	53815	70533	89654	104747	162529	207682	80074	52567	160517	4520.8	85123	160954	167541	4520.8	219960	170943	4520.8	4520.8	226612
PE(14:0/14:1(9Z))	100	632.43	C33H64NO8P	KKYHRRVXUVMRJB-QPLOXXCYSA-N	632.43097:658078 633.43432:144948 634.43768:0		2595.95	2595.95	2595.95	40490	44919	85585	120876	2595.95	77955	25960	59522	2595.95	2595.95	2595.95	142985	182213	189377	145877	171635	309682	314764	289668	232963	97402	37268	37960	245993	598363	430039	250099	286044	83203	782453	423693	792606	637280	908018	365422	357375	784978	494551	113239	245009
PE(14:0/15:0)	62.5	648.461	C34H68NO8P	VQQFJLCUEFKGHJ-JGCGQSQUSA-N	648.50946:636565 649.51281:0 650.51617:0		3749.14	51769	162500	153539	418414	253880	372334	237288	3749.14	3749.14	38518	3749.14	3749.14	79300	3749.14	3749.14	50352	3749.14	3749.14	3749.14	3749.14	53587	3749.14	204098	270177	73352	232131	582169	191216	1004562	391603	486465	164573	740165	334794	218834	240650	470154	609694	878481	589840	1618099	935550
PE(14:0/16:0)	94.4	662.477	C35H70NO8P	FXNACVVCWBVCGD-MGBGTMOVSA-N	662.49359:308163 663.49694:0 664.5003:0		103998	4355.35	4355.35	4355.35	186506	4355.35	4355.35	4355.35	4355.35	4355.35	4355.35	4355.35	83850	4355.35	4355.35	4355.35	143050	4355.35	60497	4355.35	62574	4355.35	156969	4355.35	4355.35	4355.35	149855	229676	64112	99386	228126	162875	216403	109484	345916	4355.35	4355.35	4355.35	165987	4355.35	4355.35	87477	4355.35
PE(14:0/16:1(9Z))	90.2	662.476	C35H68NO8P	AZKOMSGSPCBHKK-AVKQKRQHSA-N	662.45282:438804 663.45617:0 664.45953:0		4456.96	133374	237431	72625	4456.96	123536	186414	107935	4456.96	4456.96	101062	181299	84346	4456.96	4456.96	4456.96	4456.96	103605	4456.96	4456.96	4456.96	53303	4456.96	158478	167455	190461	195367	416706	4456.96	133476	104954	44570	224426	373414	80910	142771	4456.96	63584	164907	216602	155423	85862	325571
PE(14:0/18:0)	96	690.508	C37H74NO8P	AUSLLMXXJBCZGL-PGUFJCEWSA-N	690.52222:498476 691.52557:0 692.52893:0		144647	4224.18	4224.18	417410	111828	4224.18	4224.18	4224.18	4224.18	4224.18	4224.18	4224.18	4224.18	4224.18	4224.18	4224.18	4224.18	4224.18	4224.18	4224.18	4224.18	80223	77448	185946	118635	4224.18	122146	136007	57628	4224.18	73463	4224.18	324125	115496	224704	219460	119366	77801	309845	4224.18	53580	589843	4224.18
PE(14:0/18:1(9Z))	90.6	690.507	C37H72NO8P	QZGYPUQNTDWNBR-XHYHITGYSA-N	690.48462:382836 691.48797:0 692.49133:0		145240	117917	81090	350531	87292	202921	212057	118586	4192.52	4192.52	4192.52	4192.52	4192.52	107707	76904	4192.52	4192.52	4192.52	4192.52	4192.52	113977	4192.52	4192.52	88863	129208	4192.52	147692	4192.52	55653	86050	160554	354595	777130	198792	419057	239845	284638	93141	142493	174832	273984	627487	92917
PE(14:0/22:4(7Z,10Z,13Z,16Z))	80.7	738.508	C41H74NO8P	KUPNWZACJRZMJD-SIOSMUJOSA-N	738.54059:1194484 739.54394:651150 740.5473:454556		17317	16588	807677	293444	1024502	36308	408765	907519	206237	145074	266114	548225	274629	345468	339208	841876	448814	344520	306552	322917	618541	677874	139885	3175732	9433097	2860300	9839476	3289111	2445487	4552443	3132380	2849830	719397	728947	1260116	2074031	928883	883830	864705	2062488	765515	1173754	2676778
PE(14:1(9Z)/18:1(9Z))	99.9	686.477	C37H70NO8P	LNSLMJAJCZTRJX-VCEJZXRASA-N	686.47876:418517 687.48211:0 688.48547:0		550487	86669	125516	4698.71	4698.71	137973	128881	119691	4698.71	68250	4698.71	4698.71	4698.71	91788	4698.71	4698.71	4698.71	4698.71	4698.71	4698.71	4698.71	109093	4698.71	4698.71	96691	147977	4698.71	4698.71	137804	288349	4698.71	94119	339070	203092	4698.71	110666	220803	229844	573697	643759	98523	866951	123434
PE(15:0/14:1(9Z))	82.9	648.46	C34H66NO8P	OIERHHCSSSRIJH-PGKKXZESSA-N	648.42932:474316 649.43267:0 650.43603:0		104173	102555	302234	4704.68	267050	4704.68	116017	59663	4704.68	4704.68	4704.68	4704.68	4704.68	4704.68	4704.68	4704.68	4704.68	4704.68	4704.68	4704.68	4704.68	4704.68	4704.68	117634	4704.68	4704.68	4704.68	90089	4704.68	537744	93878	752096	203899	379501	821467	192297	4704.68	194597	262283	265400	201808	970158	391925
PE(15:0/16:0)	98.3	678.507	C36H72NO8P	DCIHLTIBNFDPMW-UUWRZZSWSA-N	678.4975:973674 679.50085:0 680.50421:0		4242.7	213333	402150	435822	4242.7	338164	245499	79856	4242.7	4242.7	68542	4242.7	4242.7	79261	4242.7	4242.7	4242.7	106624	4242.7	4242.7	4242.7	4242.7	4242.7	4242.7	640671	756061	114011	321545	190811	334363	229139	251722	324447	193194	71255	80847	4242.7	314472	4242.7	4242.7	4242.7	248521	4242.7
PE(15:0/18:1(9Z))	91.7	702.508	C38H74NO8P	ADCNXGARWPJRBV-UVCQAILXSA-N	702.52869:562196 703.53204:644293 704.5354:0		110469	154941	59081	413836	376741	184634	299538	117090	3159.13	468018	95314	3159.13	3159.13	3159.13	3159.13	3159.13	109726	3159.13	3159.13	67128	3159.13	40502	122121	248574	69188	189425	191385	767925	188398	576589	46802	351893	348290	588159	412165	216874	536803	176610	450664	86142	133577	1165617	210222
PE(15:0/18:3(6Z,9Z,12Z))	94.5	698.477	C38H70NO8P	GWYYRAKVDNZTNO-XXMBNBOLSA-N	698.45984:172095 699.46319:0 700.46655:0		253710	82822	2887.61	2887.61	114797	2887.61	107898	38888	2887.61	2887.61	51306	2887.61	2887.61	2887.61	2887.61	2887.61	47595	2887.61	2887.61	2887.61	2887.61	39494	40735	67561	2887.61	106834	160177	2887.61	2887.61	116319	47433	143226	87541	244709	78783	92037	138974	50092	80625	57875	86573	85546	44823
PE(16:0/18:2(9Z,12Z))	100	716.523	C39H74NO8P	HBZNVZIRJWODIB-DIPNUNPCSA-N	716.52173:2594132 717.52508:1206691 718.52844:435359		573562	647637	1099863	155377	565910	313903	354003	1412585	1785591	843273	1886557	4823916	2657724	3221674	4881226	3787068	3735550	4130521	5543890	1560316	7553251	3644590	2732316	13161138	11663100	9720344	10199802	14500097	12396278	9128492	6998984	6493244	888199	2288442	4104416	2110224	4287460	3771980	1052966	4642648	3291759	7747586	4106920
PE(16:1(9Z)/15:0)	87.8	676.491	C36H70NO8P	UOVVXDTWPXFSDP-NOLSVFIGSA-N	676.4657:165397 677.46905:0 678.47241:0		120481	4627.2	219824	179933	126307	167974	117490	64455	4627.2	4627.2	4627.2	70266	81824	4627.2	103015	4627.2	56370	4627.2	4627.2	53634	4627.2	4627.2	4627.2	81395	199672	152222	133487	141100	158637	77883	218393	125186	101957	156604	226287	181657	83925	64018	152060	139243	59222	84546	137352
PE(18:0/18:2(9Z,12Z))	100	744.554	C41H78NO8P	YDTWOEYVDRKKCR-LDLOPFEMSA-N	744.55396:9220394 745.55731:4601463 746.56067:4877704		376636	917265	763924	2930762	4340903	3480159	1492186	1423587	7394573	14486110	20721166	10734188	13011792	13992004	50916124	42337568	38743980	39988588	33253470	28912340	54243792	49065600	29714970	13832519	9423827	6444766	49519124	74932792	18551814	54256436	45144092	6069374	20155634	12482155	14453621	52596160	17293120	30336598	14168477	15367490	17824680	8442889	26479504
PE(18:0/18:3(6Z,9Z,12Z))	99.8	740.524	C41H76NO8P	QTRPWCPOCGJHHW-QEVGDWJSSA-N	740.52692:254682 741.53027:0 742.53363:0		131741	434089	251556	3887	3887	3887	204956	60262	3887	57877	3887	3887	50972	66284	66769	3887	3887	3887	3887	3887	3887	3887	3887	70508	129425	95736	117328	347723	3887	100125	3887	264777	301745	87211	282621	127100	112554	78973	294308	66748	66461	171921	445006
PE(18:1(11Z)/20:1(11Z))	94.1	770.571	C43H82NO8P	UKRAYYYOKQQQKZ-VQJSHJPSSA-N	770.58795:430618 771.5913:0 772.59466:0		3626.41	158932	335714	743821	137454	189601	255561	258885	3626.41	3626.41	3626.41	3626.41	48543	3626.41	3626.41	3626.41	3626.41	3626.41	3626.41	3626.41	3626.41	3626.41	67900	158388	307899	382180	942122	485073	225767	96297	278484	332349	204760	456700	94074	60918	270957	303206	474184	230555	91991	239578	84521
PE(18:1(11Z)/22:1(13Z))	64.8	800.616	C45H86NO8P	NBIOCJDQTBVFEA-VZUYHUTRSA-N	800.56982:295669 801.57317:0 802.57653:0		305455	5398.93	106286	111254	5398.93	5398.93	79461	78052	5398.93	5398.93	5398.93	147290	76543	5398.93	119198	5398.93	5398.93	5398.93	5398.93	122061	91609	147826	5398.93	5398.93	5398.93	159182	5398.93	159187	5398.93	160596	5398.93	211397	177998	157127	131694	5398.93	215744	74997	5398.93	387377	75145	294754	5398.93
PE(18:2(9Z,12Z)/18:3(6Z,9Z,12Z))	100	738.507	C41H72NO8P	ZKGZYXURTJFGJK-LDLOPFEMSA-N	738.50684:130932 739.51019:0 740.51355:0		134570	4715.9	114355	213248	4715.9	4715.9	4715.9	4715.9	4715.9	4715.9	133297	4715.9	4715.9	4715.9	4715.9	173820	4715.9	4715.9	4715.9	4715.9	4715.9	91987	4715.9	4715.9	4715.9	4715.9	175026	148143	105291	99936	107930	64306	88919	127532	4715.9	120525	4715.9	104740	74009	85129	71422	71279	132783
PE(18:2(9Z,12Z)/22:1(13Z))	73.5	798.601	C45H84NO8P	DCVKXTKFVGTHLA-VZUYHUTRSA-N	798.56146:1079206 799.56481:608033 800.56817:396570		162433	4286.72	4286.72	4286.72	95780	62836	62687	4286.72	4286.72	42867	4286.72	4286.72	4286.72	4286.72	4286.72	4286.72	4286.72	4286.72	4286.72	4286.72	4286.72	4286.72	4286.72	4286.72	50094	4286.72	4286.72	4286.72	4286.72	4286.72	57157	4286.72	4286.72	188750	4286.72	4286.72	4286.72	4286.72	4286.72	4286.72	4286.72	67817	86720
PE(18:3(6Z,9Z,12Z)/16:1(9Z))	99	710.477	C39H70NO8P	UUDSZBMTMYSASM-YIJAONSRSA-N	710.46936:504019 711.47271:0 712.47607:0		6022.35	6022.35	6022.35	6022.35	6022.35	6022.35	78152	6022.35	6022.35	6022.35	6022.35	109597	6022.35	6022.35	75417	63507	6022.35	112629	60885	122903	6022.35	6022.35	117281	6022.35	83837	72551	180227	91490	6022.35	93744	175585	69334	294869	250659	6022.35	138271	109058	169476	99021	6022.35	92342	199807	104928
PE(18:3(6Z,9Z,12Z)/18:3(6Z,9Z,12Z))	61.9	736.491	C41H70NO8P	OSRIFQMEUWIQSG-LDLOPFEMSA-N	736.4422:436740 737.44555:0 738.44891:0		5043.42	5043.42	5043.42	5043.42	159607	5043.42	5043.42	5043.42	5043.42	96220	5043.42	80682	5043.42	50434	180409	108854	183324	109886	5043.42	5043.42	106185	140068	114007	136139	5043.42	5043.42	5043.42	5043.42	273602	5043.42	206181	113565	133946	239692	148823	5043.42	252302	116470	76747	154445	102363	92522	87774
PE(18:3(6Z,9Z,12Z)/22:4(7Z,10Z,13Z,16Z))	67.2	788.524	C45H76NO8P	CJBHVSFSJIZOSI-CCQVWZKGSA-N	788.479:398778 789.48235:0 790.48571:761961		289578	136749	104991	153396	329255	200661	192026	180720	3674.32	3674.32	3674.32	3674.32	137446	3674.32	3674.32	117222	82378	3674.32	3674.32	3674.32	3674.32	3674.32	3674.32	63694	64545	61613	47628	77619	219109	178453	408658	72056	335880	107041	426579	79014	146762	3674.32	131568	95232	222182	118140	124068
PE(22:5(4Z,7Z,10Z,13Z,16Z)/P-18:0)	98.8	776.56	C45H80NO7P	PCKXGFCVDCVIHH-ABYSKWQHSA-N	776.56775:545311 777.5711:0 778.57446:392562		306286	414516	229569	272576	619022	5798.78	64545	424451	5798.78	5798.78	5798.78	5798.78	83483	162828	5798.78	92652	5798.78	5798.78	5798.78	100982	5798.78	83528	5798.78	153776	256541	157602	299752	182924	302601	332146	447081	82484	760222	606585	563052	480597	107847	270365	544478	418192	260760	332093	576731
PE(22:5(7Z,10Z,13Z,16Z,19Z)/P-18:1(9Z))	94.6	774.544	C45H78NO7P	MKBJNHCATMRUSP-GTTJCIGDSA-N	774.52765:398138 775.531:0 776.53436:0		323278	475852	228997	347906	266144	72924	59102	3802.24	54065	228871	283821	68310	3802.24	3802.24	3802.24	3802.24	49973	79357	71946	3802.24	3802.24	3802.24	3802.24	125210	60545	64176	77026	187910	138449	445761	64395	3802.24	559867	50545	127518	3802.24	149489	202253	133069	242288	68927	221712	276642
PE(24:0/24:0)	99.6	916.773	C53H106NO8P	BZUNRSOACSOEBT-NLXJDERGSA-N	916.76819:331147 917.77154:0 918.7749:0		184581	5187.35	5187.35	289786	5187.35	5187.35	199122	5187.35	5187.35	5187.35	5187.35	5187.35	5187.35	5187.35	5187.35	5187.35	5187.35	5187.35	5187.35	56172	5187.35	5187.35	5187.35	5187.35	5187.35	5187.35	5187.35	5187.35	5187.35	5187.35	5187.35	223914	328203	5187.35	298619	140629	5187.35	165897	204493	217735	236407	5187.35	389227
PE(DiMe(11,3)/DiMe(11,3))	94	824.544	C45H78NO10P	VQBRLKRUOUEDKM-LDLOPFEMSA-N	824.52606:355965 825.52941:0 826.53277:0		196489	128578	3097.24	104182	308829	81579	87508	85285	3097.24	85985	270276	70598	3097.24	3097.24	103538	58655	60519	3097.24	50623	93758	3097.24	3097.24	3097.24	75868	101717	145702	197979	121526	253214	432110	519725	97228	174299	84697	155498	99071	602209	109776	165845	133924	494247	244882	231178
PE(DiMe(11,3)/DiMe(11,5))	99.5	850.56	C47H82NO10P	MBBDWNLBOHLHQW-VQJSHJPSSA-N	850.55536:438613 851.55871:137501 852.56207:0		1073.57	1073.57	1073.57	1073.57	192384	131452	109107	86962	10736	22138	14421	56729	274910	251224	98289	261042	176685	373795	578313	506397	318736	277333	611615	1458183	1647446	1079197	1420287	1491062	1268581	1527640	802680	2270569	2133109	1267343	1403284	1255688	1048100	771854	33655	133592	121176	68565	428721
PE(DiMe(11,3)/DiMe(13,5))	80.8	878.592	C49H86NO10P	CDNPWVGGWXNTBR-VZUYHUTRSA-N	878.55902:174922 879.56237:0 880.56573:0		195908	3952.68	3952.68	3952.68	3952.68	166562	3952.68	3952.68	87041	55676	3952.68	63068	3952.68	3952.68	150404	3952.68	3952.68	3952.68	3952.68	125348	3952.68	3952.68	117694	160085	160639	144194	3952.68	151550	44200	87711	3952.68	66817	3952.68	71465	3952.68	3952.68	3952.68	3952.68	110308	147694	122833	162876	59531
PE(DiMe(11,3)/DiMe(9,3))	67.2	796.512	C43H74NO10P	IKURMHUPQRXPBN-DIPNUNPCSA-N	796.46777:880427 797.47112:0 798.47448:0		4477.67	187552	4477.67	148583	4477.67	109402	63450	4477.67	4477.67	4477.67	4477.67	4477.67	4477.67	76328	176387	4477.67	4477.67	4477.67	91831	71174	44777	4477.67	55944	383392	49668	229393	94624	432817	64105	135924	136263	200308	123165	340616	1103480	390511	168780	123715	135312	189146	108372	80432	84632
PE(DiMe(11,3)/MonoMe(11,5))	100	836.545	C46H80NO10P	AHCHXAGVCWXTHZ-VQJSHJPSSA-N	836.5448:701489 837.54815:398739 838.55151:0		1923.77	1923.77	1923.77	120570	74393	506545	292037	67266	1923.77	1923.77	1923.77	97171	273773	163168	72610	40353	64475	190505	211539	309456	211012	422944	266804	1896742	1270590	4374902	2178146	3552698	2372167	1175714	1580706	1185252	26795	231430	460572	350788	876291	591496	172522	393414	249842	429623	752848
PE(DiMe(9,3)/DiMe(9,3))	95.7	768.481	C41H70NO10P	JZTBVIMTIWLPNI-PGUFJCEWSA-N	768.49579:6236356 769.49914:2355148 770.5025:575375		14737923	14360696	18828110	20520672	21205466	21621878	21340812	21163910	23321764	29117098	29166330	17330532	21268572	22393190	24713446	28450406	30322550	13478244	18136426	16833660	23836444	29428390	28061336	15123551	16471248	16423297	13913417	15490265	15057660	7656086	17968950	17563942	28688826	33948804	32143576	14578329	17389798	16329766	14126266	17404694	16724207	14819888	15523899
PE(O-18:1(1Z)/20:4(5Z,8Z,11Z,14Z))	100	750.544	C43H78NO7P	URPXXNCTXCOATD-HUESYALOSA-N	750.54303:712673 751.54638:342812 752.54974:1185419		211549	148726	602588	102203	445856	250320	139497	104493	16822	73589	158710	65814	172020	69401	520053	512511	162730	230354	219365	143890	606983	206547	131409	2611795	1027236	1384173	2738583	1874618	1458107	2085394	2263913	1014585	1336510	1802322	521914	1330405	956492	1095222	2559105	2513050	1342846	2211570	2010987
Pentacarboxyl porphyrinogen III	99.5	699.267	C37H40N4O10	QDDLLFZOMVJQEQ-XJTMSCLRSA-N	699.27203:1292250 700.27538:749687 701.27874:0		3302144	3524083	1471756	1398585	2966076	2131516	3111596	3242516	2977556	6983262	4733312	4926753	659201	2574307	4291286	2028260	3841951	2871465	1418022	3030124	4302680	5300394	3992248	1720159	647617	1055285	2196709	1074800	1317164	431397	2929135	1654807	2995913	3963790	2151581	2060412	947689	1965695	1892121	1479172	902685	1507761	2104855
Pentacosanoic acid	97.2	383.388	C25H50O2	MWMPEAHGUXCSMY-UHFFFAOYSA-N	383.3765:111845 384.37985:0 385.38321:0		99257	39505	73085	2285.28	2285.28	50111	26717	2285.28	84702	70016	2285.28	35322	78111	101527	34893	33575	28777	58869	69155	57893	87522	28946	66714	70744	47224	38805	94074	77655	58898	2285.28	65658	80018	33979	82529	104980	47166	91981	98642	57492	62045	28377	43018	2285.28
Pentacosanoylglycine	76.1	438.395	C27H53NO3	VUYRTQJMRATAFS-UHFFFAOYSA-N	438.35831:570520 439.36166:0 440.36502:0		4026.65	291183	55864	232097	235092	118122	150436	145894	246166	245291	188245	177506	268221	63682	177978	128550	227428	194164	185720	75498	4026.65	193216	240001	1332495	852830	1740519	357146	387334	590577	4026.65	54829	4026.65	69959	108183	131274	4026.65	4026.65	4026.65	4026.65	77304	44154	4026.65	4026.65
Pentadecylbenzene	99.6	287.274	C21H36	JIRNEODMTPGRGV-UHFFFAOYSA-N	287.26971:107940 288.27306:0 289.27642:0		116801	6203.53	6203.53	6203.53	6203.53	105273	77795	6203.53	84320	6203.53	6203.53	6203.53	6203.53	115463	6203.53	6203.53	6203.53	6203.53	6203.53	6203.53	6203.53	86979	107882	6203.53	6203.53	6203.53	97207	6203.53	6203.53	6203.53	6203.53	70277	6203.53	74136	6203.53	6203.53	87911	6203.53	6203.53	6203.53	80786	6203.53	6203.53
PG(16:0/16:0)	99.5	721.503	C38H75O10P	BIABMEZBCHDPBV-MPQUPPDSSA-N	721.50757:286151 722.51092:0 723.51428:0		375736	157320	75500	181083	279938	4714.06	67595	164287	4714.06	4714.06	4714.06	382177	4714.06	4714.06	171197	109233	127304	4714.06	56433	4714.06	4714.06	4714.06	4714.06	121842	233988	215172	338021	107641	174065	173423	215180	180709	326901	283524	546576	329739	118292	147314	308431	207949	196069	206304	277674
PG(16:0/18:0)	75.9	749.534	C40H79O10P	KBPVYRBBONZJHF-QPPIDDCLSA-N	749.57098:165372 750.57433:0 751.57769:0		101827	4642.7	4642.7	139332	4642.7	4642.7	4642.7	4642.7	4642.7	4642.7	4642.7	4642.7	4642.7	46427	4642.7	4642.7	4642.7	4642.7	4642.7	4642.7	4642.7	4642.7	4642.7	4642.7	4642.7	92087	4642.7	4642.7	167319	59013	78003	58038	164295	80938	4642.7	4642.7	4642.7	66495	54505	57274	73439	4642.7	148358
PG(16:0/22:0)	81.9	805.596	C44H87O10P	AVYCPFCVUIQANK-ACEXITHZSA-N	805.62799:514802 806.63134:0 807.6347:0		244081	174888	348885	320123	62456	208710	200115	86246	121348	4582.88	216039	81115	4582.88	221440	60722	45829	4582.88	291117	137075	56390	4582.88	4582.88	4582.88	94119	99114	51870	339450	657026	598149	174994	120116	118853	313512	760373	772419	127551	383374	48571	192263	280191	179222	264471	832190
PG(16:0/22:4(7Z,10Z,13Z,16Z))	97.5	797.534	C44H79O10P	OJGRJXYPAAIUAW-YGUNRICGSA-N	797.54498:960070 798.54833:472132 799.55169:0		1502570	1697981	596498	606600	595243	485723	479846	523642	11388	1138.77	1138.77	177805	431513	234376	204265	331027	171558	556483	514583	409700	745288	591025	523402	468066	469115	665840	1190258	316430	706857	429999	774187	721235	87824	32024	26637	139580	61462	94307	47617	55346	50151	85525	98127
PG(16:1(9Z)/18:3(6Z,9Z,12Z))	99.8	741.471	C40H71O10P	WAMGBQWEVHZHEA-OZTJURSHSA-N	741.46814:2847258 742.47149:514406 743.47485:435873		11444129	11051371	7260968	3699148	6935541	6917092	6257710	5888544	14514556	11430952	9984641	9655587	7289874	6660490	6880211	9683903	9664545	3905048	310652	3010759	11687741	9286752	8500224	213437	5239093	4390966	5935321	4964476	3858781	3172530	2011914	4391836	12393470	11608213	8873474	3872688	5522112	166381	6518424	287830	5131490	1247900	4880256
PG(18:0/18:0)	95.6	777.565	C42H83O10P	FVJZSBGHRPJMMA-IOLBBIBUSA-N	777.58008:191806 778.58343:0 779.58679:0		370029	154231	193186	213980	261764	170140	3968.03	93658	84085	124789	81205	303939	168587	129844	242516	124213	225872	267294	76933	190778	279684	74052	167971	87698	420020	164172	79719	60955	267753	219606	181344	112471	240714	313693	264406	87286	311815	104163	94484	155608	120635	154862	153826
PG(18:0/18:3(6Z,9Z,12Z))	76.3	771.518	C42H77O10P	AQIAGGRCCDLKEY-IOLBBIBUSA-N	771.55499:534193 772.55834:0 773.5617:0		585271	228883	121368	278042	320957	3786.92	3786.92	178156	3786.92	37869	3786.92	46471	3786.92	69740	3786.92	55145	56781	3786.92	3786.92	3786.92	3786.92	75232	3786.92	310052	261994	1046412	3786.92	3786.92	168378	58089	3786.92	3786.92	698880	154897	53786	192894	141132	3786.92	360506	117711	85747	3786.92	152538
PG(18:0/22:1(13Z))	88.7	833.627	C46H89O10P	KXPOTNXLADJVSI-XHZRVOHISA-N	833.60205:554298 834.6054:0 835.60876:0		8720.9	345177	393991	8720.9	101019	379559	8720.9	556107	8720.9	8720.9	8720.9	8720.9	8720.9	8720.9	8720.9	8720.9	8720.9	8720.9	8720.9	8720.9	8720.9	99495	8720.9	537849	881833	8720.9	269621	289262	308372	8720.9	8720.9	186456	315914	143167	8720.9	8720.9	128592	8720.9	312980	186113	8720.9	8720.9	148986
PG(18:1(11Z)/18:3(6Z,9Z,12Z))	68.6	769.503	C42H75O10P	VSRGIKGINQIKBO-IOLBBIBUSA-N	769.5459:244534 770.54925:0 771.55261:0		265939	429281	159044	161009	363815	3306.19	3306.19	98322	129191	89697	167080	3306.19	3306.19	46923	82219	148099	46992	48569	3306.19	38221	152028	3306.19	3306.19	59872	39000	80609	282165	71996	65395	103775	320821	251570	282426	128891	48171	57558	59947	43151	110982	253274	96515	209104	830367
PG(18:1(9Z)/20:1(11Z))	91.1	801.565	C44H83O10P	IMCUMKCJDBGHKN-CJIQRTRDSA-N	801.58673:548413 802.59008:0 803.59344:0		5451.82	5451.82	5451.82	225728	220899	288573	358196	66955	5451.82	5451.82	5451.82	5451.82	5451.82	5451.82	5451.82	5451.82	5451.82	5451.82	80967	5451.82	5451.82	5451.82	5451.82	180387	396002	257572	5451.82	5451.82	171365	5451.82	5451.82	5451.82	5451.82	199170	115797	359424	78671	88500	69950	5451.82	223832	256411	202267
PG(18:1(9Z)/22:1(13Z))	94.6	831.611	C46H87O10P	SUTJYZPMFYOOQS-GPOIIOFESA-N	831.59436:291939 832.59771:0 833.60107:0		251238	181839	140648	312991	76103	84408	59733	63394	4291.8	4291.8	4291.8	4291.8	4291.8	4291.8	4291.8	4291.8	318363	4291.8	4291.8	42918	4291.8	4291.8	4291.8	103965	70954	4291.8	310527	119135	72388	105875	135437	190999	147520	426711	98776	57856	83149	67324	179740	4291.8	378655	205311	4291.8
PG(18:2(9Z,12Z)/18:3(6Z,9Z,12Z))	99.8	769.501	C42H73O10P	PMMMXQLSRSKYJN-IOLBBIBUSA-N	769.49817:2269114 770.50152:467317 771.50488:0		4461542	5426400	8323836	7604982	7776096	4229936	8204692	7688284	8444317	11157832	11188720	5629346	7713497	7919294	3808011	11382068	11582385	4919958	6427276	3710868	8600558	10636564	10954240	4890204	6034768	5917646	4864814	5547850	2820369	5322674	6449678	3368354	5107166	12322077	12461392	6084631	3425789	5977894	5235504	6405626	6498352	3706965	6364254
PG(18:2(9Z,12Z)/20:1(11Z))	95.2	799.549	C44H81O10P	SOTXGCXAJCDUSY-WTDVCLANSA-N	799.56512:466881 800.56847:0 801.57183:0		152576	5243.21	213745	220584	5243.21	237518	159737	96243	5243.21	5243.21	71840	5243.21	52432	148803	145581	5243.21	5243.21	5243.21	5243.21	82251	5243.21	94405	5243.21	84405	135634	79778	123541	149312	280230	91551	138287	112739	548559	201767	279666	101379	107209	259071	81734	367438	173352	484922	203506
PG(18:3(6Z,9Z,12Z)/18:3(6Z,9Z,12Z))	99.8	767.486	C42H71O10P	CRMBDNVWTUGBMN-IOLBBIBUSA-N	767.48254:585282 768.48589:0 769.48925:0		4426.87	231022	4426.87	147085	4426.87	4426.87	4426.87	4426.87	4426.87	44269	4426.87	4426.87	4426.87	90910	4426.87	4426.87	4426.87	4426.87	4426.87	68807	4426.87	4426.87	4426.87	98541	4426.87	48003	4426.87	60562	4426.87	4426.87	51558	4426.87	194916	4426.87	105487	4426.87	89027	4426.87	4426.87	72102	4426.87	4426.87	4426.87
PG(18:3(6Z,9Z,12Z)/22:1(13Z))	99.9	825.565	C46H83O10P	AWVVOQWGCXNMAN-HKSPYRSQSA-N	825.56708:852034 826.57043:0 827.57379:0		109378	6432.53	6432.53	139719	6432.53	6432.53	6432.53	6432.53	6432.53	6432.53	6432.53	6432.53	6432.53	128368	6432.53	6432.53	111634	6432.53	6432.53	6432.53	126253	6432.53	6432.53	96232	6432.53	86150	147411	367937	135262	6432.53	6432.53	6432.53	6432.53	911435	258848	119672	6432.53	6432.53	6432.53	91583	247990	118526	184462
PGF2a ethanolamide	99	396.276	C22H39NO5	XCVCLIRZZCGEMU-FPLRWIMGSA-N	396.28278:816407 397.28613:1017727 398.28949:261504		6058.39	6058.39	157362	211278	328304	282329	193842	158746	119655	127384	307447	556985	673855	1008805	572961	322957	592918	1072355	954780	576899	888090	1396220	397851	1442986	479596	727953	1480874	2024217	1081460	944906	1845443	1471601	618864	890153	488540	2071390	1522723	751331	865974	1954275	1142089	1931493	562660
PGP(16:0/18:0)	96.1	831.515	C40H80O13P2	MLFQGWUBXMEBIG-QPPIDDCLSA-N	831.52875:336976 832.5321:0 833.53546:0		462106	4541.34	235348	4541.34	4541.34	4541.34	213590	45413	4541.34	46253	4541.34	4541.34	4541.34	4541.34	4541.34	54708	4541.34	4541.34	4541.34	4541.34	4541.34	97041	4541.34	59355	4541.34	530278	4541.34	4541.34	102034	4541.34	4541.34	188730	173693	4541.34	4541.34	52576	4541.34	85295	4541.34	4541.34	4541.34	4541.34	150086
PGP(16:0/18:3(6Z,9Z,12Z))	93.9	823.453	C40H74O13P2	LWZSKDVJRDCEQE-UIWSMAGISA-N	823.47089:336595 824.47424:0 825.4776:0		312698	172462	99085	125379	5376.16	83874	5376.16	106071	168994	5376.16	5376.16	5376.16	5376.16	5376.16	5376.16	5376.16	5376.16	70362	5376.16	5376.16	5376.16	86129	5376.16	573765	160617	163888	183777	100153	157963	224514	5376.16	98944	144950	117990	154295	5376.16	394675	164259	302816	215426	89599	96465	103835
PGP(16:0/22:5(4Z,7Z,10Z,13Z,16Z))	69.8	875.485	C44H78O13P2	IKUZQXWXKXTBBD-WFYRZQIBSA-N	875.52692:190124 876.53027:0 877.53363:0		260724	6156.29	6156.29	82663	6156.29	6156.29	131338	6156.29	6156.29	6156.29	6156.29	6156.29	6156.29	6156.29	6156.29	6156.29	6156.29	6156.29	107203	6156.29	6156.29	6156.29	6156.29	6156.29	6156.29	6156.29	6156.29	97143	6156.29	224082	127034	82337	77040	91860	65874	6156.29	6156.29	6156.29	6156.29	6156.29	6156.29	6156.29	6156.29
PGP(16:1(9Z)/16:1(9Z))	93	797.438	C38H72O13P2	PTJJTQQVMKSSOK-NWHZUZAFSA-N	797.41852:183632 798.42187:0 799.42523:0		236843	80726	4146.32	132325	4146.32	4146.32	4146.32	4146.32	4146.32	4146.32	4146.32	4146.32	4146.32	4146.32	4146.32	4146.32	4146.32	4146.32	54530	4146.32	4146.32	4146.32	4146.32	72334	4146.32	4146.32	4146.32	73487	144653	163155	4146.32	4146.32	104303	4146.32	4146.32	4146.32	4146.32	41463	60953	4146.32	4146.32	85282	219783
PGP(16:1(9Z)/18:3(6Z,9Z,12Z))	79.8	821.438	C40H72O13P2	XOGCLRCMEFZZTR-OZTJURSHSA-N	821.47113:324320 822.47448:0 823.47784:0		189748	4302.61	83256	141404	4302.61	4302.61	4302.61	114827	4302.61	160137	4302.61	4302.61	4302.61	4302.61	82928	77550	4302.61	4302.61	48808	4302.61	4302.61	4302.61	4302.61	58107	4302.61	48374	225908	53983	66284	73902	135921	177054	90721	4302.61	171691	4302.61	91259	4302.61	4302.61	4302.61	4302.61	346921	4302.61
PGP(16:1(9Z)/20:4(5Z,8Z,11Z,14Z))	91.2	849.468	C42H74O13P2	NTQLGVPKRSFHIQ-JHDARNQCSA-N	849.44623:1821238 850.44958:706148 851.45294:0		3572480	4385196	3585120	3710700	2902690	3422997	2921975	3359546	3601366	6315838	5397408	4592756	3452330	3460816	7290240	5794304	4428333	2309250	3045132	2269886	3615848	5496929	4870770	2582460	2649174	1706007	2250986	2340597	2000430	3304478	2607106	1517931	6080947	5629149	5074164	3047095	2609623	2553924	1551535	1962757	2987900	2411510	1842188
PGP(18:1(9Z)/20:1(11Z))	95	881.531	C44H84O13P2	GSDNYFDUEXYRDW-CJIQRTRDSA-N	881.54742:517798 882.55077:0 883.55413:0		6087.6	6087.6	185268	210171	6087.6	370447	6087.6	189614	6087.6	6087.6	6087.6	6087.6	6087.6	6087.6	6087.6	6087.6	6087.6	6087.6	6087.6	6087.6	6087.6	6087.6	6087.6	203198	6087.6	281971	6087.6	6087.6	6087.6	6087.6	124013	6087.6	6087.6	266143	294840	6087.6	6087.6	6087.6	6087.6	6087.6	6087.6	160063	84192
PGP(20:0/22:0)	98.9	941.625	C48H96O13P2	MECGVUPYWMBYPK-CRCOQUFZSA-N	941.63275:1352669 942.6361:274971 943.63946:0		990502	1601793	1596087	1783080	978509	2073376	1964013	1698810	4775.33	4775.33	4775.33	47753	55531	4775.33	53480	4775.33	4775.33	61779	66011	4775.33	59878	70058	125354	204057	429760	48298	1568141	1734484	1438051	3690892	2181513	3016401	2421246	2037924	3033822	4233617	4276998	3759204	4668073	5088001	4375264	5539937	4296080
PGP(20:0/22:1(13Z))	97	939.61	C48H94O13P2	GKEASYWLQKLULP-BGJNLRDFSA-N	939.62195:575514 940.6253:237995 941.62866:233954		74255	56545	4256.1	4256.1	77896	61266	4256.1	62809	4256.1	4256.1	4256.1	4256.1	4256.1	4256.1	4256.1	4256.1	4256.1	4256.1	4256.1	4256.1	4256.1	4256.1	4256.1	45774	4256.1	4256.1	4256.1	51606	4256.1	44409	4256.1	60124	2223230	863186	1680885	182001	54814	94396	52724	4256.1	109372	1013452	601743
PGP(22:0/22:0)	88.3	971.671	C50H100O13P2	DKQDKLGJJKMDDI-JYHRMSDVSA-N	971.64624:475626 972.64959:0 973.65295:0		4510.02	4510.02	4510.02	138812	4510.02	84280	4510.02	4510.02	4510.02	4510.02	45100	4510.02	4510.02	4510.02	4510.02	4510.02	4510.02	4510.02	4510.02	4510.02	4510.02	4510.02	4510.02	4510.02	4510.02	4510.02	4510.02	66524	49354	425705	554883	598934	458161	231233	507631	4510.02	87981	111491	168962	175386	97789	1005822	921204
PGP(22:0/22:1(13Z))	99.1	969.656	C50H98O13P2	SWMDIQMRFXZTRW-RGYIVHOGSA-N	969.64886:475857 970.65221:0 971.65557:0		4746.8	4746.8	71174	4746.8	4746.8	4746.8	47468	4746.8	4746.8	4746.8	4746.8	4746.8	4746.8	4746.8	4746.8	4746.8	4746.8	4746.8	4746.8	4746.8	4746.8	4746.8	4746.8	4746.8	4746.8	4746.8	4746.8	4746.8	4746.8	509025	4746.8	4746.8	4746.8	4746.8	128111	4746.8	4746.8	4746.8	4746.8	4746.8	70888	4746.8	4746.8
Phe-Phe-Pro-Arg	99.8	564.294	C29H39N7O5	ANAFHSULEWIOPZ-UHFFFAOYSA-N	564.29749:4185182 565.30084:1242563 566.3042:1176485		15978108	17262514	18354196	14203318	15393308	15901995	13387063	13112708	237778	698420	269882	664072	161106	200006	156686	172049	359568	557459	73756	210189	483463	583362	256112	8940879	11912233	4989574	11290255	9723551	4908703	21724996	21435764	12371264	16520434	28481336	16578869	12974281	12974894	13464435	15310522	13815003	7732584	15005880	22238404
Phe-Pro-Ile	99.3	374.209	C20H29N3O4	FZBGMXYQPACKNC-UHFFFAOYSA-N	374.20239:427774 375.20574:0 376.2091:0		4645.95	4645.95	4645.95	4645.95	242584	118304	160815	95414	4645.95	46459	4645.95	4645.95	4645.95	52218	71174	4645.95	4645.95	4645.95	4645.95	4645.95	4645.95	4645.95	4645.95	4645.95	4645.95	4645.95	4645.95	119669	4645.95	227520	4645.95	358627	4645.95	4645.95	4645.95	4645.95	4645.95	106385	159445	185137	116238	146665	180687
Phenylalanyl-Alanine	99.9	237.123	C12H16N2O3	MIDZLCFIAINOQN-UHFFFAOYSA-N	237.12094:654316 238.12429:0 239.12765:0		324902	11190.5	11190.5	11190.5	11190.5	11190.5	197659	11190.5	11190.5	11190.5	11190.5	11190.5	11190.5	11190.5	11190.5	11190.5	11190.5	11190.5	11190.5	11190.5	11190.5	11190.5	312818	11190.5	11190.5	11190.5	223329	177245	11190.5	11190.5	131904	11190.5	306804	11190.5	11190.5	212550	11190.5	11190.5	11190.5	11190.5	11190.5	11190.5	11190.5
Phenylalanylphenylalanine	99.3	311.14	C18H20N2O3	GKZIWHRNKRBEOH-UHFFFAOYSA-N	311.14618:1685729 312.14953:230534 313.15289:0		6753612	6389610	4270586	3881489	3082557	3286536	3107164	2342507	7254232	4789458	7646186	6382268	7730378	7042299	7766131	7630665	5346366	7336572	6254898	6807607	8980600	9277519	6369912	2143830	2941216	2017198	2682754	1556091	514752	5258280	1787416	1020487	4923437	5500114	3162140	5064140	4281808	2667571	6317622	7166268	6090806	4758414	2339987
Phosphatidylcholine O-34:2	99.5	259.006	C7H17O2PS3	BULVZWIRKLYCBC-UHFFFAOYSA-N	259.01038:2849580 260.01373:3030665 261.01709:1072820		645376	777908	5022404	565800	2657091	518360	4347814	498304	5986218	5928664	3505527	5060064	7841176	6475501	3767446	7251726	6993666	8593583	6991965	5767864	7217060	7462374	5480479	5595984	5499014	5662590	902002	3978286	3692650	371660	485798	643527	2678600	475285	396691	2286574	4535840	4414314	3510668	1472860	1301082	3587008	2188353
Phosphatidylethanolamine	100	748.528	C43H74NO7P	RDLRIZLZWSNORN-FSOAWXQVSA-N	748.52606:483468 749.52941:299504 750.53277:405648		1205409	268238	48661	1553.69	29472	1553.69	15537	96929	133226	482041	339825	167043	349794	342710	291707	429864	536028	270305	148051	273449	626534	166368	223723	679474	1030414	1657346	892713	1207752	1377960	2711392	908730	753390	1064222	1750207	1440469	320069	464160	933425	757518	211802	370593	412521	2082551
Phosphatidylinositol-3,4,5-trisphosphate	94	642.964	C12H24O22P4	RQQIRMLGKSPXSE-UQPICLANSA-N	642.94604:866590 643.94939:0 644.95275:823135		396503	324821	663683	307175	500511	645857	344697	503219	92408	337175	52564	305809	4556	4556	136441	4556	4556	120615	122868	69021	4556	4556	78284	406376	191695	143048	160278	1187730	1824285	737053	196212	876089	1275642	669397	285899	768904	739221	306738	271314	126593	61153	651877	977075
Phosphatidylserine	100	386.121	C13H24NO10P	UNJJBGNPUUVVFQ-ZJUUUORDSA-N	386.1199:402643 387.12325:421514 388.12661:327610		301709	263700	282602	264709	595175	126615	164613	210426	175624	417153	588676	552099	664899	754330	344137	119552	240907	483275	124616	103817	306190	664567	547610	282476	1114714	603020	966340	757554	687798	226770	457124	417732	138145	51405	307602	725355	1145390	692131	561886	846852	946349	113903	75407
Phytosphingosine	100	316.286	C18H39NO3	AERBNCYCJBRYDG-KSZLIROESA-N	316.28528:261471 317.28863:0 318.29199:0		453530	408730	549026	348712	203998	164668	274060	373683	50967	51384	41674	278464	4167.43	108544	59243	122955	56073	254487	51897	81641	54560	58705	64088	82860	4167.43	51790	83057	115584	123230	307732	223139	264340	149093	205251	146396	373116	135019	108979	164051	94499	171582	255905	4167.43
PI(16:1(9Z)/18:1(9Z))	99.2	833.519	C43H79O13P	GXAHXPDRXNWFIX-UZBWDOCNSA-N	833.51221:361402 834.51556:0 835.51892:0		432675	5162.04	591704	243115	5162.04	5162.04	5162.04	109205	65113	5162.04	5162.04	5162.04	5162.04	5162.04	5162.04	5162.04	5162.04	5162.04	5162.04	5162.04	5162.04	5162.04	5162.04	229752	197032	172860	5162.04	5162.04	5162.04	5162.04	218566	101208	5162.04	184770	5162.04	5162.04	5162.04	5162.04	5162.04	5162.04	5162.04	179122	103022
Pro-Pro-Phe	99.3	358.177	C19H25N3O4	NAIPAPCKKRCMBL-UHFFFAOYSA-N	358.18304:4190736 359.18639:0 360.18975:0		151440	2894.35	90680	300037	218724	316585	119153	203357	7644777	8672446	3585754	10471255	9488123	7227446	8184452	10666972	7524797	10873309	10154358	8688991	11988645	10822505	9305065	143913	741822	313506	2894.35	2894.35	2894.35	145126	440334	104099	289595	255337	264549	164506	527551	99196	157732	39739	188593	314325	166619
Prolyl-Asparagine	100	228.099	C9H15N3O4	JQOHKCDMINQZRV-UHFFFAOYSA-N	228.09964:493326 229.10299:269125 230.10635:0		690837	1886448	1016897	1501589	939352	1046449	1215294	1182666	134013	79286	316834	280958	189829	158404	82487	262751	158852	163420	112897	91619	485865	231999	565703	389195	46804	147274	169570	259776	142262	69325	167107	236430	243043	427543	387935	243250	525985	224080	120655	206498	396417	232096	525079
Prolyl-Lysine	99.9	244.166	C11H21N3O3	RVQDZELMXZRSSI-UHFFFAOYSA-N	244.16759:821241 245.17094:0 246.1743:0		93125	79638	286547	202807	317972	374062	289184	256679	3644.93	3644.93	3644.93	3644.93	3644.93	3644.93	3644.93	3644.93	3644.93	3644.93	3644.93	3644.93	3644.93	3644.93	3644.93	1643059	2159295	1902578	466488	672365	673279	3290154	3617227	3375096	409077	633084	611326	569177	533958	136742	1557675	2334625	2024138	683870	490505
Prolyl-Tryptophan	98.2	300.135	C16H19N3O3	UEKYKRQIAQHOOZ-UHFFFAOYSA-N	300.14496:231274 301.14831:0 302.15167:0		254742	160264	143574	317696	89420	90058	126218	102660	72383	43905	44472	272127	191394	68387	198830	165697	45962	139754	55748	3845.5	82405	49905	46347	110461	130911	193089	211105	168595	160794	171391	200089	132566	56757	76406	149931	207403	308563	91262	186208	103847	43733	3845.5	109989
Propenoylcarnitine	100	214.109	C10H17NO4	YUCNWOKTRWJLGY-QMMMGPOBSA-N	214.10718:557506 215.11053:0 216.11389:0		367349	588197	421180	206394	465793	150576	717910	212768	99213	291364	199312	92265	1379806	2108.84	336382	1071501	2108.84	504326	965524	381747	1348951	373547	2515782	288077	63046	203801	37641	46006	21088	617580	241792	112165	332121	497470	499503	632082	447911	405655	1159658	442192	219387	149240	388179
PS(14:0/14:0)	84.9	678.435	C34H66NO10P	WKJDWDLHIOUPPL-JSOSNVBQSA-N	678.46381:360802 679.46716:0 680.47052:0		124764	258356	60678	421729	138034	256903	3457.22	82236	48262	55388	3457.22	3457.22	94505	3457.22	71772	3457.22	3457.22	71478	3457.22	3457.22	3457.22	3457.22	59527	3457.22	467084	57031	341311	68299	111946	86362	149712	201453	490654	159753	341218	100249	173275	170295	258052	159598	354012	222445	128308
PS(14:0/14:1(9Z))	96.2	678.434	C34H64NO10P	UJDLXQDMWGXLFK-XJFGLLPISA-N	678.4201:701467 679.42345:0 680.42681:0		4713.37	4713.37	502407	283597	83374	431941	357377	484212	4713.37	4713.37	68542	4713.37	4713.37	79261	4713.37	141587	4713.37	4713.37	131849	4713.37	4713.37	4713.37	4713.37	276396	256715	233377	107938	127512	145225	47134	91919	267346	410935	279296	104334	52081	53001	261493	236792	244589	184829	295647	301614
PS(14:0/16:0)	99.5	706.466	C36H70NO10P	CMEYODOSAQTQFO-SAIUNTKASA-N	706.47174:491824 707.47509:0 708.47845:0		5463.64	182649	206517	157998	146980	174110	5463.64	5463.64	5463.64	5463.64	5463.64	69529	5463.64	5463.64	5463.64	5463.64	5463.64	70638	5463.64	5463.64	5463.64	5463.64	5463.64	113560	61070	5463.64	70384	68121	103097	107388	307674	122624	150811	110601	94994	143945	5463.64	5463.64	80705	73213	239917	344795	357417
PS(14:1(9Z)/14:1(9Z))	86.7	676.418	C34H62NO10P	BPFJDFFAZFFCBH-QPBIGPORSA-N	676.39172:244864 677.39507:0 678.39843:372912		144354	186277	94521	90890	298708	53283	53782	64455	4515.31	4515.31	4515.31	4515.31	4515.31	4515.31	4515.31	4515.31	56370	4515.31	4515.31	4515.31	4515.31	4515.31	4515.31	118138	137673	70859	232964	61824	77686	4515.31	360334	136885	364932	154354	208806	101550	53834	103346	4515.31	312313	71154	358120	222889
PS(16:0/22:1(13Z))	97.5	816.576	C44H84NO10P	NVWJHJPRFJLEAT-PLFBQKNSSA-N	816.58722:1275746 817.59057:681338 818.59393:273027		544164	259140	349456	1219331	671214	2068489	2229954	1674358	65305	40662	51297	220728	1148524	770765	530465	485356	524698	1014647	1066491	900617	2086386	992160	1054736	981159	953889	1356449	3284224	1355549	2634597	1431689	1925349	1527061	4293576	3440186	5333595	4940728	4421850	3012742	1534493	4876652	4191906	7515758	8666737
PS(18:0/18:1(9Z))	97.3	788.545	C42H80NO10P	AJFWREUFUPEYII-RGULYWFUSA-N	788.55627:7258786 789.55962:3726922 790.56298:1512216		588336	418443	214885	3884293	1464635	2885686	2038940	2025550	95039	274684	252981	6214208	8414566	8027774	5747357	6337290	7498546	9783705	11327519	11335329	7869260	9462587	7802898	16841676	18513042	16979552	19783890	24488664	19878564	12727231	16983038	17086184	9013742	6155404	6974916	16700674	6501080	23477094	16297935	11213145	20382380	28346466	31713716
PS(18:0/18:3(9Z,12Z,15Z))	97.7	786.528	C42H76NO10P	FJJVJFAWOZTCBP-RGULYWFUSA-N	786.51727:220823 787.52062:0 788.52398:0		198543	200997	80629	2882.11	89606	53494	42209	2882.11	2882.11	2882.11	99467	2882.11	2882.11	2882.11	2882.11	43396	2882.11	2882.11	2882.11	2882.11	2882.11	2882.11	2882.11	2882.11	2882.11	54543	66544	120151	91073	57076	2882.11	2882.11	71052	57973	63174	2882.11	221708	153119	2882.11	124720	194773	72423	2882.11
PS(18:0/22:1(13Z))	97.2	844.607	C46H88NO10P	OZYHKFOMLVTTTA-MXAADINQSA-N	844.61914:616690 845.62249:239956 846.62585:139451		854864	540988	84311	21141	499345	463844	194925	303609	252412	5789	27917	48056	35533	29092	10990	577.627	5776	27269	138590	55767	46901	63179	66906	2339939	871200	1573288	824589	1215069	1115614	1598898	1695570	2011588	1445047	2163380	611442	884767	334354	294345	245350	451238	248912	939041	499037
PS(18:1(9Z)/18:3(9Z,12Z,15Z))	90.7	784.512	C42H74NO10P	MUEUZLYKGCAEFG-RGULYWFUSA-N	784.4903:3281152 785.49365:1019542 786.49701:485916		11535131	10146046	8336842	7564025	6718462	6432942	6221761	6700044	15589389	10111511	9259406	9702530	7633877	6206901	12267650	10263934	8436449	7130864	5352412	4212160	12075312	9852218	8575187	6870038	6067588	5121895	3091976	4788246	4133806	6627158	5652357	5425000	12827486	11514877	9932593	4402824	5634963	5597192	6232007	5703517	5196042	4344044	4992848
PS(18:1(9Z)/20:1(11Z))	97.7	814.56	C44H82NO10P	IIQYZGWQUHYURC-MSMNPEFHSA-N	814.57123:3216474 815.57458:1730948 816.57794:1002393		556846	146362	327857	3057063	1943782	2265968	4243934	1474175	61017	78099	85927	3630577	1629424	3024776	3294643	3557726	1541324	5754382	4594627	3607694	4902328	4339162	3492594	32963296	27488986	13256565	52695604	6158141	24248754	36810032	34887532	20681578	4213282	6045341	4544196	9593846	7697324	5129422	23214806	14186303	14401248	25549934	13450896
PS(18:2(9Z,12Z)/20:1(11Z))	91.4	812.545	C44H80NO10P	VWHSHGFRVURWCT-UCOHOOIHSA-N	812.56592:543265 813.56927:351228 814.57263:191022		927.647	30612	74179	428145	44372	48577	67681	927.647	28102	23613	927.647	1426366	1582065	526998	441070	261328	316258	1056850	1388839	1399769	1076476	1510107	876948	521750	910004	629393	1157174	3817874	701268	1070956	1367395	1072132	330618	148404	144542	811525	340162	592734	897354	378268	583128	955273	2112326
PS(18:2(9Z,12Z)/22:1(13Z))	97.1	840.576	C46H84NO10P	KXQNQNIGHBNSLV-QJBMDMNTSA-N	840.5882:495623 841.59155:293468 842.59491:219034		69011	150464	16926	12456	10996	11850	21000	12365	69674	1099.61	12859	21064	39641	55156	40451	26167	42354	65951	129553	17392	109581	169769	57618	2778790	1187119	299869	2078316	907615	638148	1151596	1246289	453589	176783	115031	177203	209052	67281	231943	911584	269829	69563	1518148	460924
PS(18:3(6Z,9Z,12Z)/20:1(11Z))	89.9	812.544	C44H78NO10P	ONAVEICYEBMEGM-HDPJWARNSA-N	812.52051:2576694 813.52386:1060557 814.52722:472808		5313400	5413996	6844252	7264160	7592016	8226058	7627053	7750250	5806052	11038129	11034774	5820925	7566964	7784172	8772290	11208306	11988876	5287760	6273088	6402638	9374681	10693336	10582884	5266404	6171232	6466369	2103269	5190457	5638854	5362936	6698361	6874878	10441670	12650292	12649111	5751531	6709088	5963313	4853460	6359387	5622964	4038601	6521642
PS(20:0/22:1(13Z))	79.4	872.639	C48H92NO10P	KFKPXFXFFZXABB-JNWCQEDRSA-N	872.67255:396217 873.6759:0 874.67926:0		167616	58475	231903	197333	131387	563359	98942	175778	2931.03	2931.03	2931.03	2931.03	2931.03	2931.03	2931.03	2931.03	2931.03	2931.03	123435	2931.03	2931.03	33553	2931.03	162789	307767	258180	190190	174488	392820	209802	240848	112864	113434	111977	161875	76448	2931.03	64862	54893	169285	53901	308923	215614
PS(22:0/22:0)	91.5	902.686	C50H98NO10P	BZUOFMNSSGKDLJ-ZYIRWWKFSA-N	902.70667:118049 903.71002:0 904.71338:0		177917	121740	6284.24	149417	6284.24	6284.24	161881	153776	6284.24	109282	85543	108703	6284.24	6284.24	6284.24	6284.24	6284.24	6284.24	73996	6284.24	91725	104979	81754	6284.24	6284.24	6284.24	6284.24	80891	6284.24	97168	80600	66897	6284.24	6284.24	113904	6284.24	6284.24	6284.24	6284.24	6284.24	189668	96717	74490
PS(22:1(13Z)/22:1(13Z))	96.9	898.654	C50H94NO10P	CDSNLLWRUZIGDZ-HTBRLBQXSA-N	898.66687:363845 899.67022:0 900.67358:295666		178983	3493.51	156912	69689	89865	3493.51	74805	85347	3493.51	3493.51	3493.51	3493.51	3493.51	3493.51	3493.51	3493.51	3493.51	3493.51	46249	101940	3493.51	246498	3493.51	190465	3493.51	109524	324897	76775	436670	69205	3493.51	182655	97714	180943	86341	217756	162158	80401	143908	123518	149846	350551	71970
Putrescine	100	89.1073	C4H12N2	KIDHWZJUCRJVML-UHFFFAOYSA-N	89.10801:1460778 90.11136:623117 91.11472:0		298983	665129	893967	411217	682003	481691	3955.67	176539	3955.67	106035	318407	171391	119895	304755	205606	136692	3955.67	3955.67	182983	124251	174847	164339	205044	1998750	1058624	770090	53149	106617	43274	244605	3955.67	177281	88698	3955.67	55210	69257	55416	76212	2947355	1187724	620716	1042370	655262
Pyrazine	100	81.0447	C4H4N2	KYQCOXFCLRTKLS-UHFFFAOYSA-N	81.04535:2410338 82.0487:37960408 83.05206:44720748		2476177	4665064	1948300	4871870	872815	3234015	3883675	2066833	4193553	7715306	8660433	8479544	7878385	10544103	6462340	5783484	6232345	11562750	6306044	6742278	5850099	12075893	6337296	3087294	5180580	1804609	1623347	1964240	1909569	3607143	3921274	5745810	2573984	3943807	2347766	2795234	3710194	659672	1215913	1790410	2793407	4471657	2101653
Pyridoxal 5'-phosphate	80.1	246.017	C8H10NO6P	NGVDGCNFYWLIFO-UHFFFAOYSA-N	245.98402:596047 246.98737:480069 247.99073:0		617187	463948	1605188	546426	975379	1444444	589579	488902	673944	671732	1306454	194040	571650	976292	521861	699726	547085	377294	516329	770182	275017	562274	443573	305462	372317	544055	851471	539002	383898	416443	194880	677290	857864	326322	502609	557066	643179	635126	261226	849198	340632	521282	503677
Pyridoxamine 5'-phosphate	100	247.049	C8H13N2O5P	ZMJGSOSNSPKHNH-UHFFFAOYSA-N	247.04889:11687600 248.05224:1893859 249.0556:5288597		17862058	18404720	25386898	19647584	7232092	21718728	9949655	7179626	4329018	3316196	1617980	5035945	5387235	6176704	5169036	5727808	5665340	4018810	3250443	6158792	6320904	1863831	5063215	49492748	51860600	44292072	25567930	30104660	25656096	24351270	28522330	26774738	22440350	31223104	25630640	26957450	16751357	25255876	18040134	20412236	20309208	20781062	20098960
Pyridoxine 5'-phosphate	94.5	248.033	C8H12NO6P	WHOMFKWHIQZTHY-UHFFFAOYSA-N	248.04965:2432799 249.053:267342 250.05636:0		10358188	12017681	11542902	11440730	11718770	11443946	9527229	9597841	12383267	12491345	12144801	13494953	14369258	13414579	11069532	11623628	11528597	9950575	10598401	10544043	11643101	10380869	9173971	11882029	11193135	11326168	8838779	6704642	7597862	11765189	11107564	10002043	15107627	13731007	14118223	10543067	10278287	8924047	9897887	11124231	10410933	9080092	9346809
S-adenosyl-4-methylthio-2-oxobutanoate	100	399.121	C15H20N5O6S	UOKVQQMBGVMXPU-CJPDYEHRSA-O	399.12015:1623074 400.1235:0 401.12686:0		2291020	2732809	2579541	3699740	4485166	4148698	3319480	3798333	4559.18	68644	113984	73850	116396	45592	4559.18	88955	50794	4559.18	84938	56450	250838	62298	154964	5603964	3198423	3830668	3240116	2958726	3552970	2226135	3589018	3098661	2560154	4220610	3307966	2158667	1848298	2191614	1491707	1735497	1601562	1032306	3055816
S-adenosyl-L-methionine	99.4	400.152	C15H23N6O5S	MEFKEPWMEQBLKI-AIRLBKTGSA-O	400.15781:9383482 401.16116:1297945 402.16452:0		2705505	3978004	2090674	1817990	1118895	1507797	562520	590988	26441480	22567362	21794702	28876250	25145196	22069944	31708586	25595940	22239676	31572134	27901840	24858124	33007960	34527152	27172998	145865	150816	112064	148394	558621	629181	4563452	1834524	1679620	3594963	1146003	1491354	738977	252778	495665	562186	286409	297323	1305146	1862124
S-Methyl-L-methionine	100	165.082	C6H14NO2S	YDBYJHTYSHBBAU-UHFFFAOYSA-O	165.08069:6498134 166.08404:2858214 167.0874:719744		15883695	18740104	13127645	13837311	11268059	10201030	7067928	4356318	9000797	2531203	5946222	6680444	8397357	5670350	8021771	8889226	6962052	6677554	10450390	7953008	8388994	3819533	3796662	24521594	19601252	1035256	11075669	6796208	4523394	8661916	6330390	8162480	5100304	6711683	6870280	3911782	7881336	3158410	9272078	11173652	3602772	14901801	8595878
Selenocystathionine	99.3	269.005	C7H14N2O4Se	ZNWYDQPOUQRDLY-UHFFFAOYSA-N	269.01053:504326 270.01388:0 271.01724:0		881288	904493	1813542	720182	599355	1647032	1264006	1464798	156052	141986	145561	426639	265156	928828	529141	321053	283439	1060069	270058	376763	436540	528388	638031	142003	770697	178454	355117	378193	654150	964794	184483	75307	336043	209008	167901	813538	240837	115443	612643	612600	117005	624999	305235
Selenocysteine	98.7	167.957	C3H7NO2Se	ZKZBPNGNEQAJSX-UHFFFAOYSA-N	167.96498:827241 168.96833:0 169.97169:809666		3142.8	311448	147897	298966	244946	99969	59071	145169	991915	1344299	1019385	897723	1090052	819035	1244567	1508764	1534673	918250	798436	1173726	995193	1166516	1062451	104707	54506	219903	77053	66324	376970	102882	3142.8	65394	238635	292829	106687	33199	104465	32222	3142.8	121976	58699	264298	32341
Selenocystine	94.3	334.905	C6H12N2O4Se2	JULROCUWKLNBSN-UHFFFAOYSA-N	334.88837:288296 335.89172:0 336.89508:938616		374911	240085	338368	259353	258073	382788	234288	138518	292595	212639	89245	192219	169371	314470	272778	91467	64880	344096	155475	197099	544698	82546	209105	89184	458088	174150	262571	541725	42667	354230	106398	107020	365385	383115	176443	264589	228959	186057	165197	109344	179500	260161	84125
Seryllysine	100	234.145	C9H19N3O4	SBMNPABNWKXNBJ-BQBZGAKWSA-N	234.14354:281213 235.14689:0 236.15025:268679		343524	123474	267700	54043	2906.4	47089	2906.4	2906.4	179335	37248	2906.4	100737	34381	2906.4	42563	66652	35196	49163	2906.4	2906.4	36536	32548	2906.4	66880	34550	39729	2906.4	41922	41815	39606	76208	40462	37908	35612	35832	39047	43629	2906.4	38091	227421	32101	35200	47295
Serylmethionine	100	235.076	C8H16N2O4S	PBUXMVYWOSKHMF-UHFFFAOYSA-N	235.07561:1174583 236.07896:1603991 237.08232:209441		1850077	2036325	1271195	2137470	3285661	3059987	3047359	3061380	109406	70561	145956	32661	167267	64844	33795	45376	41594	40309	84824	43720	163650	158674	37827	577019	1026792	3005282	611628	662445	445638	6027636	3979118	5411792	1046049	1248950	799080	2196230	2198771	6010542	1268136	2028159	915866	2348479	4439682
Serylserine	100	193.082	C6H12N2O5	XZKQVQKUZMAADP-IMJSIDKUSA-N	193.0826:1315664 194.08595:403821 195.08931:469222		1521975	2997524	6866960	6702932	7674484	6731937	5864470	6687546	1650760	6962538	6914242	2848620	4089058	5558483	3861268	5025472	4145525	1920345	3930619	4284536	4890740	4034090	5520178	4983584	3159728	2491934	5578686	5866612	3468842	4026925	5515866	4374662	5473857	3126439	6186052	5446936	2199865	4477252	3734230	1989291	5605265	5129000	5480270
Serylthreonine	100	205.083	C7H14N2O5	LDEBVRIURYMKQS-WISUUJSJSA-N	205.08273:532682 206.08608:0 207.08944:0		972845	613427	453998	313320	1761684	869173	546859	198183	435464	359685	464424	1339985	500587	457732	236228	631001	273798	345802	502885	367676	467617	221598	295514	497243	576637	609174	239332	408962	265647	1043093	1337339	549811	901616	411342	641249	626523	619400	284362	930772	404947	353196	546041	404720
Seryltyrosine	99.9	269.113	C12H16N2O5	MALNXHYEPCSPPU-UWVGGRQHSA-N	269.11099:1121998 270.11434:165097 271.1177:0		2924238	3399932	1224980	816750	2164876	1200926	1359734	1590248	76769	203130	69830	74698	45659	145158	158124	28414	27145	151582	74804	25906	91232	75966	109878	228701	273680	318097	366886	150566	475000	2832956	2552949	2229194	2094042	811184	1348326	298619	472839	515769	1300431	911903	1259502	1048244	1503525
Serylvalylglycylglutamic acid	100	389.168	C15H26N4O8	BUADZOJMDKUNMV-UHFFFAOYSA-N	389.16714:3503247 390.17049:694829 391.17385:0		3414132	3848198	5405879	3106238	4685352	3309873	4594873	3228005	11140.6	11140.6	11140.6	170816	11140.6	198379	164089	111406	223723	219663	11140.6	11140.6	180472	11140.6	320133	1409409	2656615	2225493	1828928	255007	1180198	6548582	3753853	7149587	2506537	4264988	4262275	1953021	2124689	1162730	973227	2460972	2201012	4830204	4312090
SM(d16:0/17:1(10Z))	68.3	687.545	C38H77N2O6P	QOSMOMBZMDUVOZ-NBIQTFKDSA-N	687.58826:660215 688.59161:0 689.59497:0		141666	6058.52	6058.52	6058.52	257736	141357	181105	94659	6058.52	6058.52	114312	6058.52	6058.52	6058.52	117223	252513	6058.52	6058.52	6058.52	6058.52	98802	6058.52	6058.52	234179	105655	79244	6058.52	6058.52	345257	384696	190078	93637	6058.52	270944	870990	118357	169518	172070	120593	269744	80696	264512	286285
SM(d17:0/22:1(13Z))	84.3	771.638	C44H89N2O6P	LCZQLDVNZNVGEB-RJGKOGLASA-N	771.60925:2774655 772.6126:1136417 773.61596:694052		343316	241757	460657	458250	997507	524674	658709	1428334	13364	701108	918885	21809	71163	76927	1048436	1256104	1487154	923364	1705569	2069614	4724990	2138278	2387432	9385707	9417424	8040390	9803295	12114349	8048502	7670064	19751296	14537968	5277096	7149858	10507049	4964772	5799340	4230058	4655076	1073939	5410717	10783722	12993848
SM(d17:0/24:1(15Z))	98.9	801.684	C46H93N2O6P	JFXLTWUGQPEOST-XXPMHQFPSA-N	801.67682:439324 802.68017:0 803.68353:0		8455.91	8455.91	527324	8455.91	303093	203971	144095	8455.91	8455.91	8455.91	8455.91	8455.91	8455.91	8455.91	8455.91	8455.91	8455.91	144466	8455.91	8455.91	8455.91	8455.91	8455.91	8455.91	8455.91	332017	8455.91	8455.91	264973	192091	266379	161553	452102	8455.91	171872	8455.91	8455.91	8455.91	8455.91	272331	8455.91	391826	190476
SM(d18:0/14:1(9Z)(OH))	99.9	687.508	C37H73N2O7P	ZNHNJXWKKQKMBU-POWUNZFVSA-N	687.50604:433084 688.50939:0 689.51275:0		296333	655820	168203	93220	246121	157987	46227	293058	176330	106529	4176.38	4176.38	109887	4176.38	4176.38	113269	66768	47196	189739	4176.38	140809	95649	65982	306475	172821	537853	313383	408277	762381	451080	320224	300614	847810	549170	680016	235271	457935	188621	378085	357298	131189	365004	246707
SM(d18:0/16:1(9Z))	99.2	701.56	C39H79N2O6P	CGVOQSQIYSUXAT-PPLFXBRHSA-N	701.56683:247221 702.57018:0 703.57354:0		177206	4297.44	4297.44	4297.44	4297.44	4297.44	4297.44	4297.44	4297.44	4297.44	44565	76194	4297.44	4297.44	4297.44	61760	4297.44	4297.44	4297.44	4297.44	4297.44	4297.44	4297.44	4297.44	48184	102640	128471	241198	156599	59600	4297.44	115864	4297.44	131366	58906	4297.44	256736	4297.44	73891	201900	189930	4297.44	279280
SM(d18:0/18:0)	100	731.607	C41H85N2O6P	JCELSEVNSMXGKA-IOLBBIBUSA-N	731.60687:19675760 732.61022:10155140 733.61358:2272043		306012	99678	2892139	5920024	633736	779215	6869452	2518880	152587	56883	71546	3597136	2347560	1030131	9243577	2210627	1023523	23799524	4048187	3731616	13103757	3764675	6244034	177246784	112151456	4096355	19477800	12616424	3951527	136860288	109774944	44340716	33892060	24652708	1553956	3344276	2130594	1359936	21913678	2488967	12795388	96742256	61613488
SM(d18:0/20:2(11Z,14Z))	94.2	753.592	C43H83N2O6P	YVTVVJRJLRHYSJ-XJRFMCMQSA-N	753.5744:459255 754.57775:0 755.58111:173753		243234	130529	52753	197301	3105.37	51144	71176	182742	182896	50945	3105.37	3105.37	3105.37	50996	3105.37	3105.37	68050	3105.37	3105.37	3105.37	3105.37	3105.37	3105.37	150055	45413	140004	3105.37	207926	144950	466621	196833	106309	146664	399538	3105.37	48856	41221	52742	3105.37	53543	55261	172278	140638
SM(d18:0/22:1(13Z)(OH))	92.2	801.648	C45H89N2O7P	ZUSFLIGNJFDBRL-FYGIKZFGSA-N	801.62787:232107 802.63122:170907 803.63458:0		1015963	468237	313591	152261	265578	284634	196782	211432	1382	1382	1382	1382	1382	1382	31510	1382	1382	15489	1382	1382	1382	1382	1382	48892	20592	24599	1382	1382	1382	1382	1382	27100	23110	21115	1382	1382	1382	1382	14287	1382	1382	1382	1382
SM(d18:0/22:2(13Z,16Z)(OH))	78.2	799.632	C45H87N2O7P	DRKCMBAZIYFIGX-ZWLRGCNFSA-N	799.59735:226871 800.6007:0 801.60406:0		316424	165521	3567.43	216596	122206	165271	3567.43	70641	3567.43	77736	3567.43	62458	3567.43	3567.43	3567.43	3567.43	55424	3567.43	3567.43	3567.43	65354	130324	50000	3567.43	50960	56544	119012	61135	146714	272764	333034	92157	134376	164175	113536	114567	58872	180623	3567.43	193471	59503	94276	158694
SM(d18:0/22:3(10Z,13Z,16Z))	99.4	781.622	C45H85N2O6P	YTQGMICAWXIKQI-OIMFMVRSSA-N	781.61633:183512 782.61968:0 783.62304:0		58040	3394.13	95207	3394.13	133164	3394.13	45189	3394.13	3394.13	3394.13	3394.13	3394.13	3394.13	34172	3394.13	3394.13	35574	3394.13	3394.13	44596	3394.13	3394.13	3394.13	117139	70148	77913	138872	53875	50150	3394.13	3394.13	3394.13	3394.13	258377	94929	3394.13	3394.13	3394.13	3394.13	82160	129106	246346	44091
SM(d18:0/24:1(15Z)(OH))	99.8	827.665	C47H93N2O7P	IOOMOQUTKQGEFH-BSZNTFKYSA-N	827.66754:533854 828.67089:0 829.67425:0		195137	270288	215433	569029	300813	204923	98530	435369	5697.08	5697.08	5697.08	5697.08	5697.08	5697.08	5697.08	5697.08	5697.08	5697.08	108573	5697.08	56971	5697.08	68645	743498	181726	415210	69822	272330	409022	221703	87260	445869	280775	241400	5697.08	154399	199396	159305	94984	5697.08	201815	607010	270460
SM(d18:1/14:0)	99.5	673.529	C37H75N2O6P	KYICBZWZQPCUMO-PSALXKTOSA-N	673.52405:508856 674.5274:0 675.53076:0		496325	212151	88470	267158	195561	159322	320809	207465	87430	3862.93	3862.93	59150	53264	285977	125098	63572	94887	3862.93	67382	49644	232723	105330	118768	217343	115986	191605	460087	458237	238986	125086	307124	425222	613798	443788	739402	324871	951419	260805	300356	280615	95241	487046	440973
SM(d18:1/18:0)	93.4	732.614	C41H84N2O6P	LKQLRGMMMAHREN-YJFXYUILSA-O	732.59558:232641 733.59893:0 734.60229:0		178305	205324	164175	280878	56558	68936	116388	4103.72	4103.72	4103.72	4103.72	74927	4103.72	50717	4103.72	4103.72	129625	4103.72	4103.72	4103.72	120034	4103.72	4103.72	63778	4103.72	4103.72	4103.72	4103.72	58331	71852	73774	350606	65976	4103.72	113680	124297	277852	220059	4103.72	213726	61352	146291	70012
SM(d22:0/20:1(11Z))	99.9	813.685	C47H95N2O6P	RQSNQPLHLROUTM-ORMDINQLSA-N	813.68793:545442 814.69128:288518 815.69464:134530		223770	180544	714712	1041792	1269617	1318439	1045353	642795	104395	547321	865684	146160	676453	686965	73697	694436	645764	37615	261518	381632	12197	407464	266714	21436	340306	274000	42014	249997	447110	87405	252960	328536	317648	1468856	1356098	1180314	1131034	702097	2891162	1732356	1806293	1602642	1285623
Spermic acid 2	100	231.135	C10H20N2O4	DGMOQCHIPOPXEK-UHFFFAOYSA-N	231.13579:480171 232.13914:0 233.1425:198076		1378660	786038	1568735	1364128	827378	1479578	1467592	1274341	686896	814502	1235646	1100450	883184	1196700	869629	1230470	935141	569562	912177	747732	543220	330107	1078516	1098986	997600	858963	890740	1586100	725835	717959	1395315	1022228	1299511	979451	832957	1358126	1129691	673455	1044068	1064806	753435	491595	892066
Sperminidine	100	146.165	C7H19N3	ATHGHQPFGPMSJY-UHFFFAOYSA-N	146.1651:6249372 147.16845:801820 148.17181:0		16898590	20795470	19822298	19758108	21048220	18205874	15613900	13234554	2072843	2310438	2246717	2177661	2711212	2324030	2219822	2736759	2470729	2896434	3245593	3123050	3531620	3890892	3716550	11249435	12325731	12039970	15524683	16830270	14517444	15950384	15740237	16564257	16492272	14600153	13952203	16942668	30833792	21774332	36958340	24433566	28148876	22491858	21653558
Sphinganine	100	300.291	C18H39NO2	OTKJDMGTUTTYMP-ZWKOTPCHSA-N	300.29031:418631 301.29366:0 302.29702:0		378601	698765	445807	394584	312021	371737	781339	130047	4172.72	4172.72	4172.72	53154	4172.72	44538	4172.72	4172.72	4172.72	4172.72	59800	62374	4172.72	53051	4172.72	380430	236152	402777	1077899	1009605	1211360	880630	691132	580147	746757	500188	569173	141004	379574	113118	352517	127415	280807	117130	169876
Sphinganine 1-phosphate	100	380.257	C18H40NO5P	YHEDRJPUIRMZMP-ZWKOTPCHSA-N	380.25732:347099 381.26067:0 382.26403:0		227367	210093	12769	704550	526099	597519	12769	12769	240438	236922	12769	12769	163374	172239	559681	12769	155210	12769	186279	167758	367856	218707	269667	153212	160476	155356	12769	12769	163464	12769	12769	217887	12769	179090	170313	226370	12769	12769	176130	186477	12769	217499	172245
Sphingosine 1-phosphate	94.6	378.241	C18H38NO5P	DUYSYHSSBDVJSM-CCEZHUSRSA-N	378.22479:206120 379.22814:0 380.2315:0		329198	8897.78	8897.78	143116	148786	8897.78	8897.78	8897.78	162823	103174	99768	152344	243327	8897.78	116574	283702	8897.78	8897.78	127596	8897.78	8897.78	8897.78	106017	127740	145601	101055	192667	106324	122661	8897.78	8897.78	101149	308448	88978	8897.78	8897.78	8897.78	8897.78	8897.78	8897.78	133541	162944	127740
Stearidonic acid	100	277.216	C18H28O2	JIWBIWFOSCKQMA-DFARDDQGSA-N	277.21591:544433 278.21926:0 279.22262:799638		563368	537746	751160	295746	718694	866348	821884	1198191	195833	298137	357683	191247	356725	105355	323317	334434	221402	54092	85649	186630	123636	217126	134806	1356106	1422092	1678804	360616	139751	275959	437717	111329	197447	330721	456748	448017	187286	115479	61644	130762	437790	601725	134362	84323
Stearoylethanolamide	100	326.306	C20H41NO2	OTGQIQQTPXJQRG-UHFFFAOYSA-N	326.30573:14655975 327.30908:3395883 328.31244:230679		22831322	24370446	22962742	27027666	24143218	23308560	20193886	22761488	2032152	1359744	1226358	491881	1608256	415731	718656	330069	647392	698896	1267515	233268	988875	1144302	785556	19906614	18561312	17564474	15224168	14645161	13021694	13912771	10868201	10351377	19975002	21888024	15999459	14166036	15356792	13302835	11017491	10059133	12965999	10471569	7564847
Stearoylglycine	100	342.3	C20H39NO3	UEYROBDNFIWNST-UHFFFAOYSA-N	342.30078:854090 343.30413:277037 344.30749:1548048		788576	1353052	1094032	636278	1243072	1488545	1930035	1665293	127324	143665	126933	208982	74507	51953	149361	72781	61508	69571	23815	61389	36750	68730	108298	159848	106750	224875	192735	203906	544126	75439	226048	195885	1390977	947652	1064021	1463344	1202662	947766	744469	228255	345514	614987	678306
Stearyl monoglyceridyl citrate	95.6	581.354	C28H54O12	HFJHNGKIVAKCIW-UHFFFAOYSA-N	581.36932:444386 582.37267:0 583.37603:228271		425849	532166	59783	294528	272011	128606	447768	342489	3557.47	3557.47	3557.47	192898	3557.47	3557.47	3557.47	107364	3557.47	3557.47	3557.47	3557.47	3557.47	3557.47	3557.47	527203	467357	110289	832714	198260	434616	206357	172288	174943	296464	350994	189063	165954	225227	319503	833850	643995	710342	539966	312060
TG(12:0/18:1(9Z)/21:0)[iso6]	100	845.76	C54H102O6	CKFJANRMGDOEHT-ONEBHMSQSA-N	845.76044:245953 846.76379:0 847.76715:0		135349	5494.12	5494.12	5494.12	156212	5494.12	5494.12	108549	88075	5494.12	5494.12	193545	5494.12	263095	125388	5494.12	5494.12	5494.12	5494.12	5494.12	90789	126444	76295	5494.12	91258	5494.12	5494.12	5494.12	84437	102568	175902	54941	63387	5494.12	5494.12	5494.12	5494.12	79032	69841	154659	5494.12	5494.12	5494.12
TG(13:0/18:1(9Z)/20:2(11Z,14Z))[iso6]	74.9	867.744	C56H98O6	PMGHPLURWDJYIA-DQOIDCTISA-N	867.70557:272513 868.70892:0 869.71228:0		75995	275710	129265	96490	181662	228930	204948	209169	4038.71	4038.71	4038.71	60220	40387	4038.71	108656	46324	4038.71	4038.71	4038.71	4038.71	4038.71	4038.71	91480	171199	353658	240251	68800	229104	172413	60922	263902	178643	171984	409894	346331	65228	120754	246766	560160	4038.71	259164	215812	189984
TG(13:0/19:0/22:5(7Z,10Z,13Z,16Z,19Z))	71.6	799.682	C51H92O6	KAEPXNLYZDRZMB-APLCPMATSA-N	799.72302:454994 800.72637:0 801.72973:0		97413	228937	213664	159297	96080	156368	387892	445084	5252.57	5252.57	5252.57	105892	5252.57	5252.57	5252.57	5252.57	5252.57	5252.57	5252.57	5252.57	5252.57	5252.57	5252.57	206428	149470	174095	112092	404728	83010	120866	109204	103636	159209	135440	440091	325459	139775	538352	369778	243072	244109	134537	819645
TG(14:0/14:0/14:1(9Z))	97.6	721.634	C45H84O6	DOEBPNOTMREOMP-FZTZZYPMSA-N	721.62317:324174 722.62652:0 723.62988:0		256474	243711	219876	98014	604127	262935	63866	310922	4428.32	56713	51113	71753	4428.32	52100	171197	128395	4428.32	55098	4428.32	4428.32	4428.32	4428.32	4428.32	189745	183365	398692	509766	434141	511493	484651	419265	411481	464988	226987	239902	97453	44283	55764	188173	150774	602608	301345	492313
TG(14:0/14:0/6:0)	61.8	609.51	C37H70O6	RLJXXZJSIPCFFV-UUWRZZSWSA-N	609.55908:1675750 610.56243:351972 611.56579:0		3253496	1905426	663168	1309246	2059847	1412968	1231156	588502	65672	207817	280583	134203	402890	72463	4067.52	97143	40675	49661	54370	54463	4067.52	4067.52	4067.52	1143073	1690355	598013	2761104	2310268	1837118	722825	651558	215044	2535608	2541874	3111907	303812	297739	585825	402076	200099	1195318	2203431	610734
TG(14:0/14:1(9Z)/14:1(9Z))	99.2	719.618	C45H82O6	HKBRNPMKKXITTF-DMJMOBCLSA-N	719.61212:275346 720.61547:0 721.61883:0		82280	5147.63	77103	104820	5147.63	5147.63	5147.63	5147.63	5147.63	5147.63	5147.63	94135	5147.63	5147.63	5147.63	5147.63	78644	5147.63	5147.63	5147.63	5147.63	61598	5147.63	5147.63	88232	5147.63	59640	116565	58700	129079	203587	52370	189221	56054	158953	65260	174663	58161	5147.63	5147.63	5147.63	248431	89251
TG(14:0/15:0/14:1(9Z))	98.9	735.65	C46H86O6	PYWBOTIEOHDIPF-FKFLSBRZSA-N	735.64233:222714 736.64568:0 737.64904:0		261002	134663	74059	86777	90565	160691	236177	200252	3901.05	3901.05	3901.05	68570	3901.05	114864	79928	3901.05	3901.05	3901.05	3901.05	3901.05	3901.05	3901.05	3901.05	3901.05	68508	3901.05	138961	161355	124220	419907	124778	387716	228245	73519	107414	196889	139554	3901.05	395187	99269	419079	182715	226528
TG(14:0/16:1(9Z)/O-18:0)	99.8	789.734	C51H98O5	FAAFHQFZPIFMNZ-KMTXBVSESA-N	789.73737:517454 790.74072:0 791.74408:0		641690	655829	1075353	640044	297434	148029	122353	295487	3815.15	103671	3815.15	3815.15	46674	3815.15	46470	179387	3815.15	3815.15	38151	3815.15	3815.15	39043	3815.15	196427	405709	388304	398501	761590	933801	1660611	289757	751481	719032	528598	546913	292393	802880	709069	1151477	1089655	479132	255726	301732
TG(14:0/18:0/O-18:0)	79.2	819.781	C53H104O5	BLZLPEWBHCCDEZ-NLXJDERGSA-N	819.81525:465438 820.8186:0 821.82196:0		185180	160852	192254	187187	151386	288712	147315	4048.5	72092	4048.5	4048.5	78444	4048.5	4048.5	4048.5	4048.5	4048.5	4048.5	4048.5	4048.5	4048.5	98254	4048.5	4048.5	91625	4048.5	218104	150328	71900	176304	115485	344593	297690	230961	354292	75941	111716	192139	367010	133781	283987	177742	640648
TG(14:0/18:3(6Z,9Z,12Z)/O-18:0)	80.3	813.734	C53H98O5	HZEORHOJXRRADB-VYHVBMOLSA-N	813.76733:507501 814.77068:0 815.77404:0		266778	118492	4187.38	99465	236908	4187.38	120404	60986	184446	4187.38	4187.38	103696	4187.38	114787	4187.38	4187.38	47932	82920	4187.38	4187.38	4187.38	4187.38	4187.38	1240279	1178329	710671	202955	189529	111280	66114	177979	166055	223894	66409	59300	61939	77284	48895	88843	123572	105507	75916	58454
TG(14:0/20:5(5Z,8Z,11Z,14Z,17Z)/O-18:0)	98.6	839.749	C55H98O5	CTBYABNARYJUOG-PXJWLBIOSA-N	839.74042:203597 840.74377:0 841.74713:0		170538	4359.21	135339	277353	233819	83292	75156	183620	4359.21	4359.21	4359.21	4359.21	4359.21	4359.21	4359.21	4359.21	4359.21	4359.21	4359.21	4359.21	85514	4359.21	4359.21	4359.21	237365	4359.21	4359.21	4359.21	149188	135573	157676	156786	83325	97812	90123	185253	108716	181820	4359.21	107955	391986	139037	202454
TG(14:0/22:2(13Z,16Z)/O-18:0)	73.8	871.812	C57H108O5	KMBHQLJZVMQERB-HIMMAGPPSA-N	871.85138:207494 872.85473:0 873.85809:0		98940	4266.07	4266.07	79172	4266.07	4266.07	4266.07	4266.07	4266.07	4266.07	4266.07	4266.07	4266.07	81472	4266.07	4266.07	4266.07	4266.07	4266.07	4266.07	75285	65759	104287	4266.07	58936	4266.07	4266.07	4266.07	78010	4266.07	144926	68255	63172	4266.07	221959	4266.07	124319	58531	88895	60652	4266.07	4266.07	50580
TG(14:0/22:4(7Z,10Z,13Z,16Z)/O-18:0)	85.2	867.781	C57H104O5	VDEFXUQSUBAFFB-KJBXMZTMSA-N	867.80939:270500 868.81274:0 869.8161:0		142420	78246	172339	4745.96	89200	487026	63765	149621	4745.96	4745.96	66911	4745.96	4745.96	4745.96	4745.96	82905	4745.96	4745.96	4745.96	4745.96	4745.96	4745.96	4745.96	253698	139251	48011	68600	130874	52367	313520	87860	94694	80129	148184	4745.96	58903	215196	127042	58259	53770	90234	79091	107085
TG(14:1(9Z)/16:1(9Z)/14:1(9Z))	71.2	745.634	C47H84O6	UUHFVYROTXJXCR-SASKFMPESA-N	745.5929:13777653 746.59625:3894849 747.59961:692547		88165	79692	1310912	12958806	1566471	4562074	16707940	3984054	139056	148368	283897	10861351	29517468	17357184	27977616	21291730	19152764	14296893	10303875	7197816	60537920	20516364	12915271	45128564	19304870	22284344	42614816	19951424	90704168	64709828	12222324	19182856	18787044	4347016	13800074	6031898	10159588	6789110	19807664	10343828	5979630	49689028	35496840
TG(14:1(9Z)/18:2(9Z,12Z)/20:2(11Z,14Z))[iso6]	72.4	743.618	C47H82O6	DQTSGDMJXFCFHQ-LYHHEJMKSA-N	743.57825:1338403 744.5816:19404048 745.58496:8944820		33068	3306.83	3306.83	91014	107966	3306.83	3306.83	3306.83	197525	36537	56674	1493639	1167020	383296	1109976	700504	1045003	1447992	3230751	1220297	3905261	1091148	856367	1622418	2067680	1671136	3568108	1970096	835559	2277720	1562919	740083	301388	309091	135387	339827	171610	1026698	900216	299023	362605	529971	740860
TG(14:1(9Z)/18:3(9Z,12Z,15Z)/19:0)[iso6]	99.9	839.712	C54H94O6	CREXGVDCPQBJHO-NQBSPWFISA-N	839.70978:597109 840.71313:319727 841.71649:103257		14576	3608479	733467	648057	4047209	2369296	1982037	1558338	536152	486682	1036919	49013	241278	773825	150781	623247	884125	63773	442055	474672	57949	360002	694202	75195	390058	517638	49500	336100	806576	83214	210931	242717	268727	2443230	1515375	212458	2357849	2362024	114917	779199	985194	204066	1196512
TG(14:1(9Z)/18:4(6Z,9Z,12Z,15Z)/O-18:0)	99.1	811.717	C53H94O5	SYVOFSNZDFOJMB-WYIJERPYSA-N	811.71063:525457 812.71398:0 813.71734:0		3693.58	184432	3693.58	3693.58	3693.58	79430	253527	3693.58	3693.58	3693.58	3693.58	3693.58	3693.58	3693.58	36936	3693.58	3693.58	3693.58	3693.58	3693.58	54118	3693.58	3693.58	240188	3693.58	3693.58	3693.58	117552	43173	282003	295767	66430	3693.58	3693.58	57953	3693.58	3693.58	3693.58	3693.58	3693.58	3693.58	3693.58	3693.58
TG(14:1(9Z)/20:5(5Z,8Z,11Z,14Z,17Z)/18:4(6Z,9Z,12Z,15Z))	87.7	841.635	C55H86O6	AEGGSIQTFITNLJ-ZFXKJSSFSA-N	841.60962:543074 842.61297:0 843.61633:0		6714.79	6714.79	241182	426294	6714.79	372781	6714.79	331603	6714.79	6714.79	6714.79	6714.79	95037	6714.79	6714.79	6714.79	6714.79	6714.79	6714.79	67201	6714.79	6714.79	6714.79	335199	273280	67148	139913	6714.79	155898	6714.79	6714.79	6714.79	6714.79	216574	252234	6714.79	6714.79	205089	6714.79	6714.79	6714.79	6714.79	287067
TG(14:1(9Z)/20:5(5Z,8Z,11Z,14Z,17Z)/O-18:0)	99	835.719	C55H96O5	SCNRKICVOHXVOD-UWOXSRAOSA-N	835.72565:210594 836.729:0 837.73236:0		200930	94663	237175	104177	87042	94264	4628.3	81095	54621	4628.3	77632	4628.3	4628.3	82029	4628.3	99782	4628.3	4628.3	49446	4628.3	111330	4628.3	4628.3	4628.3	80396	4628.3	90283	57699	59528	122080	136806	142443	4628.3	67478	58176	191799	64774	4628.3	81305	60445	71661	118941	110577
TG(15:0/14:1(9Z)/20:5(5Z,8Z,11Z,14Z,17Z))	86.4	809.665	C52H88O6	UXINSRPEWUSIIS-WWGUSDKKSA-N	809.63837:485109 810.64172:0 811.64508:0		665237	6160.29	125467	6160.29	6160.29	6160.29	6160.29	6160.29	107093	62885	6160.29	91408	6160.29	6160.29	6160.29	89766	6160.29	178375	6160.29	6160.29	80995	115641	114555	6160.29	88594	74440	6160.29	6160.29	117390	73683	6160.29	6160.29	237809	63265	74588	220607	6160.29	6160.29	6160.29	6160.29	138882	116491	167490
TG(15:0/14:1(9Z)/o-18:0)	99.8	775.719	C50H96O5	JRNGCNUTRCCORS-WGIOATGOSA-N	775.72192:323626 776.72527:0 777.72863:156349		194334	3298.01	324329	81158	635717	3298.01	125125	175745	3298.01	52815	51000	3298.01	44234	3298.01	3298.01	3298.01	88594	60476	3298.01	49923	3298.01	35459	3298.01	3298.01	284935	3298.01	179486	301720	47405	277256	228037	80852	143602	154761	64046	184843	188570	48388	115091	76876	191495	608714	437732
TG(15:0/15:0/22:5(7Z,10Z,13Z,16Z,19Z))[iso3]	60.7	741.604	C47H82O6	ZDGQXLQHDMBLIA-IGVGVCPDSA-N	741.55389:438142 742.55724:308124 743.5606:96278		299638	171474	13455	831.342	22202	15370	10006	831.342	83174	8313	34584	64333	831.342	23002	193983	71172	37443	71958	59748	66390	81377	59849	20862	149879	120265	87301	54292	12631	48525	30388	831.342	10911	23670	20083	11845	59351	18104	831.342	16549	23441	20305	49562	40744
TG(15:0/18:0/22:4(7Z,10Z,13Z,16Z))	73.6	897.791	C58H104O6	ALOIXMAWZZBRNQ-OTCXAJMESA-N	897.7514:487622 898.75475:275430 899.75811:111567		490456	549570	999536	1139472	1874112	1848574	671035	1438867	501127	599141	1756753	432290	525253	1416452	426293	391636	308250	242330	461540	334257	138656	340498	303912	89693	291924	1994434	278528	535933	1669094	213641	1162228	1698326	197938	442789	1186035	132643	1209375	960486	361005	833853	2046045	712634	959989
TG(15:0/18:0/22:5(4Z,7Z,10Z,13Z,16Z))	73.1	895.775	C58H102O6	ZGFCQUZATSUQGN-PNWOOEDCSA-N	895.73529:493243 896.73864:246311 897.742:1012069		488270	916555	1346690	1332352	2926192	4820968	874289	807923	275793	394811	786960	717169	504478	1261772	381306	230611	729349	634695	663291	796880	335400	218968	504838	607897	441630	953471	388067	227429	982883	519252	170185	302722	781731	583165	2175421	795878	805824	995105	1025915	384255	1557144	841440	177831
TG(15:0/18:1(9Z)/o-18:0)	99.3	833.796	C54H104O5	TZCQBTHNJDZQCH-FEKLXSIDSA-N	833.78979:511026 834.79314:0 835.7965:0		6727.43	6727.43	6727.43	310448	264945	206247	71755	477464	6727.43	6727.43	121708	6727.43	6727.43	6727.43	6727.43	6727.43	80726	6727.43	6727.43	6727.43	255222	6727.43	6727.43	291618	6727.43	168576	98905	6727.43	6727.43	6727.43	6727.43	136961	298325	321181	6727.43	6727.43	169794	90911	139526	187259	349349	204368	6727.43
TG(15:0/20:0/22:5(4Z,7Z,10Z,13Z,16Z))	74	923.806	C60H106O6	FVRCZMPNOPVLLD-QFCLHECCSA-N	923.7674:1273835 924.77075:787237 925.77411:348600		226785	284666	2655805	2148644	4749892	7922173	9244990	5434735	244282	573495	3037878	195607	629556	3096603	165915	1391781	2465619	352096	843725	3240034	463350	597747	2239244	243936	460844	4536226	217688	390221	2955377	297860	1316467	1292736	654116	2945130	6002112	668429	1292869	6562965	496855	2708411	7484218	543572	4818912
TG(15:0/22:4(7Z,10Z,13Z,16Z)/22:6(4Z,7Z,10Z,13Z,16Z,19Z))	98.8	939.745	C62H100O6	DNTNCXJYDOHVHT-NGBKCJGKSA-N	939.75244:456805 940.75579:222567 941.75915:0		3087.63	3087.63	3087.63	3087.63	3087.63	3087.63	3087.63	3087.63	3087.63	3087.63	3087.63	3087.63	39174	3087.63	3087.63	3087.63	3087.63	3087.63	3087.63	3087.63	3087.63	3087.63	3087.63	3087.63	3087.63	32760	3087.63	3087.63	3087.63	1404943	1380369	1361232	3087.63	3087.63	3087.63	659787	628401	346708	3087.63	3087.63	3087.63	67413	45853
TG(15:0/22:4(7Z,10Z,13Z,16Z)/O-18:0)	85.7	883.811	C58H106O5	IEYUWTSKPUBHDM-VCYUSANISA-N	883.83905:272673 884.8424:0 885.84576:0		176666	5559.7	5559.7	88996	148348	5559.7	5559.7	5559.7	72337	5559.7	80938	5559.7	5559.7	5559.7	5559.7	5559.7	5559.7	5559.7	5559.7	5559.7	5559.7	5559.7	107176	5559.7	112620	67612	88961	73115	126849	5559.7	146166	5559.7	5559.7	5559.7	5559.7	291675	127568	101922	5559.7	82100	55597	5559.7	70602
TG(15:0/22:5(4Z,7Z,10Z,13Z,16Z)/O-18:0)	94.5	881.796	C58H104O5	HSCHIEBVQLRFTG-VWEAYBQVSA-N	881.77893:223214 882.78228:0 883.78564:0		228388	85789	4903.92	78919	4903.92	332099	4903.92	68185	4903.92	4903.92	4903.92	4903.92	4903.92	157095	4903.92	4903.92	4903.92	4903.92	4903.92	4903.92	4903.92	4903.92	4903.92	4903.92	4903.92	62501	4903.92	4903.92	4903.92	159124	272893	190957	120481	91170	60758	66498	4903.92	66660	4903.92	4903.92	4903.92	4903.92	162408
TG(15:0/22:6(4Z,7Z,10Z,13Z,16Z,19Z)/18:4(6Z,9Z,12Z,15Z))	96.4	883.682	C58H92O6	LMDAJBGGWFESDX-NLDPTHGSSA-N	883.66864:163857 884.67199:0 885.67535:0		224701	78055	4986.81	4986.81	4986.81	89803	143444	4986.81	4986.81	4986.81	4986.81	4986.81	4986.81	129868	4986.81	4986.81	4986.81	4986.81	4986.81	4986.81	4986.81	4986.81	4986.81	73325	4986.81	4986.81	76106	4986.81	4986.81	4986.81	4986.81	4986.81	65568	96547	4986.81	4986.81	4986.81	60443	4986.81	4986.81	4986.81	4986.81	4986.81
TG(15:0/22:6(4Z,7Z,10Z,13Z,16Z,19Z)/O-18:0)	99.8	879.78	C58H102O5	MKZHJFJMNORQHJ-DNORJDIWSA-N	879.77692:289427 880.78027:0 881.78363:0		385862	152067	107887	4862.96	74155	470749	4862.96	74523	4862.96	4862.96	4862.96	4862.96	4862.96	4862.96	64520	4862.96	89740	4862.96	4862.96	4862.96	4862.96	4862.96	4862.96	172783	443988	51315	119749	78355	131138	111499	414741	129969	173334	108342	120590	142982	116700	65692	543439	193933	62635	163188	153966
TG(16:0/18:2(9Z,12Z)/18:2(9Z,12Z))[iso3]	98.4	853.729	C55H98O6	LXAWUIOWWNQCQA-OIVUAWODSA-N	853.73798:357996 854.74133:0 855.74469:0		174556	92295	182993	412278	314830	90561	399278	254915	3862.06	92613	3862.06	3862.06	3862.06	3862.06	3862.06	3862.06	77900	76999	3862.06	64187	3862.06	3862.06	3862.06	170710	319230	71880	172939	332347	179945	601962	366010	784384	275989	270964	206606	236213	228749	174825	111792	548637	129842	331161	292914
TG(16:0/20:1(11Z)/20:5(5Z,8Z,11Z,14Z,17Z))[iso6]	99.5	887.712	C58H94O6	LMGZUEVEWZNGID-NXUMDMQGSA-N	887.70715:146554 888.7105:0 889.71386:0		270970	3279.09	55299	54454	59684	70739	47203	124173	3279.09	3279.09	3279.09	3279.09	3279.09	37308	3279.09	3279.09	3279.09	3279.09	3279.09	3279.09	3279.09	3279.09	3279.09	85384	45419	69161	151373	64971	67160	59334	56131	45143	140152	107499	3279.09	57517	48081	194126	123605	169936	67943	3279.09	156769
TG(16:0/20:3(5Z,8Z,11Z)/O-18:0)	98.2	871.811	C57H106O5	YJWYQQFOJUDNJP-HLXYMFJYSA-N	871.80164:174688 872.80499:0 873.80835:0		133549	5434.99	163549	71295	185198	5434.99	5434.99	155265	5434.99	5434.99	167793	102929	5434.99	5434.99	169935	112456	5434.99	5434.99	68806	59777	5434.99	5434.99	5434.99	5434.99	91352	5434.99	5434.99	223237	5434.99	5434.99	262497	5434.99	5434.99	5434.99	221959	107418	108086	135929	106072	5434.99	5434.99	5434.99	5434.99
TG(16:0/22:5(4Z,7Z,10Z,13Z,16Z)/O-18:0)	90.7	893.797	C59H106O5	LUJMLLZMUWZMMQ-PNUUDNPKSA-N	893.81885:245224 894.8222:0 895.82556:0		151842	66211	4070.73	62048	4070.73	151524	75237	47130	4070.73	4070.73	4070.73	118897	4070.73	4070.73	4070.73	4070.73	4070.73	4070.73	4070.73	4070.73	4070.73	82231	47883	52651	79292	4070.73	4070.73	262994	149654	204294	186499	4070.73	97633	58988	59747	245786	4070.73	59979	65098	282477	87724	205649	76387
TG(18:0/24:1(15Z)/O-18:0)	98.5	959.937	C63H122O5	WIUBICRACXYXHV-NYRYLARASA-N	959.9278:219210 960.93115:0 961.93451:0		115016	4412.24	4412.24	4412.24	79060	4412.24	68631	4412.24	4412.24	56698	4412.24	4412.24	4412.24	256526	4412.24	4412.24	4412.24	4412.24	4412.24	4412.24	4412.24	4412.24	4412.24	103358	4412.24	4412.24	91183	55925	4412.24	82677	4412.24	4412.24	4412.24	4412.24	97522	4412.24	59746	50485	4412.24	61708	85982	4412.24	4412.24
TG(18:1(9Z)/20:1(11Z)/20:1(11Z))[iso3]	98.1	939.839	C61H112O6	RFMSTHTUAZETPD-QPUWJJAWSA-N	939.84839:307846 940.85174:0 941.8551:0		137346	125684	3591.96	84457	3591.96	3591.96	159495	51540	3591.96	3591.96	3591.96	77760	3591.96	3591.96	77080	3591.96	3591.96	157825	103912	57851	3591.96	78265	56542	87773	66045	57963	62598	148058	3591.96	3591.96	137711	81566	85209	63197	46291	3591.96	63465	66632	3591.96	3591.96	83030	81867	70394
TG(18:2(9Z,12Z)/14:0/18:3(9Z,12Z,15Z))	99.9	825.697	C53H92O6	XZZYDJMYMONZAX-JBAUXDQQSA-N	825.69434:268550 826.69769:128433 827.70105:42221		1413478	967306	269992	513942	460122	133492	121471	186400	376470	325202	124605	300523	284659	94939	275445	80465	39632	466060	77202	12809	170550	34343	47295	224443	105510	12560	190761	12028	9048	460250	11973	17159	867837	95585	85590	810433	114741	11170	1608557	76510	46384	869930	14530
TG(18:2(9Z,12Z)/18:2(9Z,12Z)/20:1(11Z))[iso3]	78.2	909.791	C59H104O6	UHEJWASONFIROS-LXXIDKMWSA-N	909.75549:189685 910.75884:0 911.7622:0		109793	3650.6	3650.6	66129	3650.6	3650.6	3650.6	3650.6	3650.6	3650.6	3650.6	297609	66462	45240	64933	97333	115015	63711	72392	36506	3650.6	66617	3650.6	3650.6	3650.6	64013	60004	61553	3650.6	3650.6	208949	79463	3650.6	3650.6	71737	3650.6	93597	3650.6	52701	3650.6	3650.6	3650.6	3650.6
TG(18:3(6Z,9Z,12Z)/22:6(4Z,7Z,10Z,13Z,16Z,19Z)/O-18:0)	99.8	915.78	C61H102O5	BJNGRSZVTKMDIB-XQTXWXHYSA-N	915.77692:362935 916.78027:0 917.78363:0		225438	178341	68979	318161	283092	207381	206234	90843	4719.25	4719.25	4719.25	79054	4719.25	4719.25	4719.25	4719.25	4719.25	160974	4719.25	4719.25	4719.25	4719.25	4719.25	209162	279548	157032	270718	64877	99878	407185	217155	232575	243633	196530	95438	215579	95975	69534	202053	281428	90090	409786	206364
TG(18:4(6Z,9Z,12Z,15Z)/18:4(6Z,9Z,12Z,15Z)/O-18:0)	99.4	859.719	C57H96O5	VRSUSTUJJWIQSQ-SMKJKIKPSA-N	859.72394:383156 860.72729:0 861.73065:0		494473	98619	227070	136456	80637	159978	5582.19	5582.19	5582.19	5582.19	5582.19	5582.19	5582.19	245289	5582.19	409868	5582.19	5582.19	5582.19	5582.19	5582.19	165920	83420	101976	82951	86288	87030	102432	287417	75450	5582.19	117390	5582.19	143956	97821	5582.19	5582.19	5582.19	131676	100500	83185	5582.19	5582.19
TG(20:0/13:0/8:0)	99.8	707.62	C44H84O6	MVJXOPGAJIZPFS-VQJSHJPSSA-N	707.61615:622379 708.6195:338654 709.62286:154441		369500	560017	728807	734141	811273	701686	587315	634196	14577	4807	427.933	427.933	4604	427.933	12633	4279	10600	19938	6854	4829	7498	14484	4494	204865	580893	527201	105125	157609	586090	78571	162615	169649	318578	184505	528694	79646	344875	221004	28723	90124	39501	51525	107050
TG(20:0/a-25:0/a-25:0)[rac]	79.4	1116.09	C73H142O6	DVOSSHFBFOGARF-BQSRNAKPSA-N	1116.12183:571282 1117.12518:0 1118.12854:0		5211.78	5211.78	5211.78	5211.78	5211.78	71078	53187	105293	5211.78	5211.78	76140	5211.78	5211.78	5211.78	5211.78	5211.78	5211.78	5211.78	52118	167520	5211.78	5211.78	56321	5211.78	611102	57699	5211.78	5211.78	5211.78	96576	188604	105722	5211.78	5211.78	126286	58519	88087	5211.78	168886	268841	5211.78	63307	5211.78
TG(20:0/i-12:0/i-18:0)	98.9	833.76	C53H102O6	UIYVVYGMDRLNNS-DPDRHGIRSA-N	833.76776:168036 834.77111:0 835.77447:0		142471	3443.97	84234	3443.97	3443.97	3443.97	3443.97	155880	179748	3443.97	3443.97	3443.97	47196	57948	3443.97	3443.97	3443.97	60479	65120	3443.97	3443.97	3443.97	3443.97	64511	3443.97	3443.97	143580	86448	76164	78701	79862	3443.97	61333	136003	62421	150236	46835	70172	67235	3443.97	78468	3443.97	85632
TG(20:0/i-16:0/i-13:0)	80.6	821.759	C52H100O6	DGFCMCGDZRNNDG-GGCSAXROSA-N	821.72644:453684 822.72979:391636 823.73315:0		411486	490033	549904	118825	237350	693283	4481.42	86100	4481.42	4481.42	129958	4481.42	4481.42	104466	105644	4481.42	4481.42	4481.42	4481.42	4481.42	4481.42	4481.42	4481.42	103763	107283	84417	106485	92229	370999	246115	417869	79228	457910	225001	130347	286569	113038	97837	597889	352187	4481.42	595795	179285
TG(20:3(5Z,8Z,11Z)/20:5(5Z,8Z,11Z,14Z,17Z)/O-18:0)	87.5	915.781	C61H104O5	VGOQVWNIXNKEIV-GZGJSJGGSA-N	915.80695:175265 916.8103:0 917.81366:0		319160	4891.03	201924	118694	95116	4891.03	4891.03	119879	4891.03	52414	4891.03	55101	144310	4891.03	59055	4891.03	48910	4891.03	4891.03	58673	4891.03	132157	4891.03	116225	151613	99448	196982	145187	81378	4891.03	50952	145657	92566	152898	69175	182988	72749	4891.03	77995	95915	85463	94257	4891.03
TG(20:4(5Z,8Z,11Z,14Z)/18:1(9Z)/22:5(7Z,10Z,13Z,16Z,19Z))	100	953.76	C63H102O6	JEQMHFPQVKBLLQ-RCKJRCKSSA-N	953.76038:196120 954.76373:0 955.76709:0		129469	9775.06	9775.06	9775.06	9775.06	9775.06	9775.06	9775.06	9775.06	9775.06	9775.06	9775.06	100602	97751	9775.06	9775.06	9775.06	9775.06	9775.06	9775.06	9775.06	9775.06	9775.06	9775.06	9775.06	9775.06	9775.06	9775.06	9775.06	9775.06	9775.06	9775.06	9775.06	9775.06	9775.06	9775.06	129457	9775.06	9775.06	9775.06	9775.06	128945	9775.06
TG(22:0/22:1(13Z)/22:1(13Z))	97.3	1055.99	C69H130O6	VGEMVTDJCRZUBH-QFHVSVBDSA-N	1055.98242:385528 1056.98577:0 1057.98913:0		134038	4788.14	4788.14	64310	4788.14	4788.14	4788.14	4788.14	4788.14	4788.14	4788.14	106923	339958	223726	4788.14	4788.14	4788.14	4788.14	4788.14	4788.14	4788.14	65636	4788.14	430900	130762	54774	173116	4788.14	4788.14	412400	169329	47881	4788.14	4788.14	141412	4788.14	57590	4788.14	4788.14	4788.14	88357	4788.14	139110
TG(22:0/24:0/24:1(15Z))	65.8	1114.07	C73H140O6	FXOFWNQWMGOTOC-MGUTZNDRSA-N	1114.02649:506761 1115.02984:0 1116.0332:0		4445.79	4445.79	94375	4445.79	4445.79	4445.79	4445.79	119405	66496	44458	129498	78840	4445.79	155311	87024	4445.79	96579	4445.79	105771	4445.79	155009	237583	436899	4445.79	82411	145215	68095	154657	4445.79	4445.79	104868	202176	4445.79	4445.79	4445.79	146666	4445.79	134889	165055	92457	381174	57029	80311
TG(22:0/24:1(15Z)/24:1(15Z))	88.5	1112.06	C73H138O6	BGSSEDXACKBXEF-SZJJQXAISA-N	1112.03198:904184 1113.03533:0 1114.03869:0		5058.44	210369	5058.44	5058.44	78435	175060	5058.44	5058.44	296785	5058.44	142004	54744	88016	5058.44	5058.44	5058.44	51155	5058.44	250769	5058.44	5058.44	5058.44	50584	5058.44	5058.44	5058.44	5058.44	55149	5058.44	5058.44	258179	136782	5058.44	5058.44	221906	297461	195809	78174	5058.44	204005	5058.44	5058.44	5058.44
TG(22:1(13Z)/22:1(13Z)/22:1(13Z))	76.6	1051.96	C69H128O6	XDSPGKDYYRNYJI-IUPFWZBJSA-N	1052.00024:864132 1053.00359:0 1054.00695:0		5104.31	5104.31	299595	549397	5104.31	5104.31	335818	5104.31	5104.31	5104.31	51362	84542	158619	5104.31	5104.31	5104.31	68893	5104.31	55274	5104.31	5104.31	5104.31	5104.31	5104.31	5104.31	74168	298488	223391	528546	5104.31	5104.31	136800	5104.31	5104.31	54386	5104.31	5104.31	5104.31	5104.31	51043	5104.31	53878	5104.31
TG(22:2(13Z,16Z)/22:6(4Z,7Z,10Z,13Z,16Z,19Z)/22:6(4Z,7Z,10Z,13Z,16Z,19Z))	87.7	1031.81	C69H106O6	FDCMIMKAARHDPO-ZZMUJXRWSA-N	1031.78052:473244 1032.78387:343818 1033.78723:0		245695	370833	324847	170704	318334	136778	197780	240185	786.81	786.81	786.81	7868	786.81	786.81	786.81	786.81	786.81	786.81	786.81	786.81	786.81	786.81	786.81	786.81	786.81	786.81	786.81	786.81	786.81	786.81	786.81	786.81	786.81	786.81	786.81	786.81	786.81	786.81	786.81	786.81	786.81	786.81	786.81
TG(22:5(4Z,7Z,10Z,13Z,16Z)/22:6(4Z,7Z,10Z,13Z,16Z,19Z)/22:6(4Z,7Z,10Z,13Z,16Z,19Z))	98.7	1023.74	C69H100O6	BORRTOFFOWGFIB-GPVQMKAZSA-N	1023.73669:360476 1024.74004:331129 1025.7434:0		205148	3550.26	3550.26	3550.26	65882	3550.26	3550.26	3550.26	3550.26	3550.26	3550.26	183172	3550.26	3550.26	3550.26	3550.26	3550.26	3550.26	3550.26	61134	3550.26	178346	96775	394630	140743	109135	3550.26	3550.26	3550.26	75009	402800	3550.26	3550.26	3550.26	3550.26	3550.26	3550.26	3550.26	3550.26	169722	3550.26	3550.26	3550.26
TG(22:6(4Z,7Z,10Z,13Z,16Z,19Z)/22:5(7Z,10Z,13Z,16Z,19Z)/22:6(4Z,7Z,10Z,13Z,16Z,19Z))	98.1	1025.76	C69H100O6	AQFLXRHWZBMHMJ-AYDOEDMWSA-N	1025.74951:488097 1026.75286:222631 1027.75622:0		4443.98	4443.98	4443.98	78273	59353	70043	88738	4443.98	4443.98	4443.98	4443.98	4443.98	4443.98	4443.98	4443.98	4443.98	62288	118234	147412	4443.98	56295	4443.98	4443.98	4443.98	4443.98	4443.98	4443.98	522115	4443.98	4443.98	4443.98	62373	149710	98822	4443.98	66274	4443.98	102190	4443.98	145525	4443.98	66494	4443.98
TG(24:0/24:0/24:1(15Z))	91.3	1140.09	C75H144O6	OSQKBQMPITZZGP-YIOQRJJYSA-N	1140.11035:484550 1141.1137:231100 1142.11706:336371		142760	204721	99703	4447.03	153150	4447.03	58973	99579	326073	4447.03	4447.03	77442	301226	4447.03	4447.03	74123	4447.03	76020	4447.03	82913	4447.03	4447.03	104391	152224	4447.03	47802	105666	86329	182892	4447.03	78712	186617	4447.03	56036	111043	4447.03	123699	4447.03	208411	4447.03	44470	78481	64924
TG(24:1(15Z)/24:1(15Z)/24:1(15Z))	99.6	1138.07	C75H140O6	KOBUHTMAMVEYSR-IUPFWZBJSA-N	1138.06775:415330 1139.0711:0 1140.07446:0		5143.8	5143.8	5143.8	67590	5143.8	5143.8	349169	5143.8	5143.8	5143.8	102488	5143.8	5143.8	52514	127622	68442	165321	188187	220097	79078	5143.8	5143.8	147434	5143.8	166188	5143.8	5143.8	5143.8	152490	5143.8	5143.8	160012	5143.8	5143.8	5143.8	59634	861553	5143.8	5143.8	204536	5143.8	5143.8	5143.8
TG(24:1(15Z)/24:1(15Z)/O-18:0)	72.4	1040	C69H132O5	DODDAJLFNOQDPF-METBABIRSA-N	1039.96008:462532 1040.96343:334363 1041.96679:0		4782.75	4782.75	4782.75	4782.75	4782.75	4782.75	4782.75	58280	4782.75	4782.75	4782.75	4782.75	47946	4782.75	4782.75	55106	4782.75	99716	4782.75	153288	4782.75	4782.75	100082	4782.75	4782.75	54225	4782.75	4782.75	4782.75	510531	4782.75	4782.75	184352	207459	221092	4782.75	4782.75	95956	4782.75	4782.75	4782.75	85727	4782.75
TG(4:0/14:0/15:0)	99.2	595.494	C36H68O6	JMGKZUFRLWPSBP-XIFFEERXSA-N	595.4881:425764 596.49145:0 597.49481:0		3914.51	296934	115617	3914.51	119510	3914.51	102596	200625	3914.51	3914.51	3914.51	3914.51	3914.51	3914.51	3914.51	3914.51	3914.51	3914.51	3914.51	73941	3914.51	3914.51	54703	3914.51	79306	3914.51	345754	3914.51	169243	50992	3914.51	3914.51	3914.51	3914.51	3914.51	228829	513539	167745	165996	142676	306631	3914.51	3914.51
TG(4:0/15:0/16:0)	95.3	623.526	C38H72O6	PCDSPVRPORJHDW-DHUJRADRSA-N	623.51001:2741183 624.51336:1108164 625.51672:400777		1409535	1565271	1681709	1324325	1414658	772361	1350179	1345642	46648	3196.71	3196.71	3196.71	3196.71	3196.71	3196.71	3196.71	3196.71	3196.71	3196.71	3196.71	3196.71	3196.71	3196.71	1561943	1777456	1485648	39482	3196.71	3196.71	12323597	11962743	10304957	88689	118883	37817	7239312	6807376	6092456	611411	452384	499659	3628331	3125743
TG(a-21:0/a-25:0/a-25:0)[rac]	96.6	1130.1	C74H144O6	PVRAWPUTRFIJHX-JQCSPVGXSA-N	1130.11682:577823 1131.12017:0 1132.12353:0		4207.8	170967	4207.8	216821	4207.8	65432	4207.8	117547	4207.8	61411	4207.8	336743	4207.8	4207.8	282804	63040	4207.8	60321	109680	4207.8	4207.8	618090	4207.8	68692	54472	4207.8	56309	74823	60821	70994	220717	4207.8	80242	4207.8	55853	72920	4207.8	367064	154506	46738	53713	100200	72084
TG(i-24:0/i-24:0/a-25:0)[rac]	61.8	1158.13	C76H148O6	BIDWUDPYIUODNV-JWWNQNKGSA-N	1158.18396:382599 1159.18731:0 1160.19067:0		255886	194523	101346	245406	4423.72	428594	319499	94649	4423.72	64447	165602	259869	345556	67233	139510	4423.72	208504	57780	4423.72	4423.72	4423.72	359403	69946	166106	4423.72	150190	4423.72	102043	95119	4423.72	116122	98758	4423.72	84291	146208	4423.72	4423.72	4423.72	222263	4423.72	4423.72	135288	178294
Thiamine monophosphate	99.9	345.078	C12H17N4O4PS	HZSAJDVWZRBGIF-UHFFFAOYSA-N	345.07614:2063103 346.07949:0 347.08285:0		3020599	1305602	2336076	2680846	1724108	2633181	2098877	2885629	697959	579912	799979	171800	1122750	1152587	724837	839869	745424	213188	535008	467644	303386	362289	287678	3277131	2826083	3133999	2363536	2462818	2491527	1192149	1965653	1500517	2740468	2780165	2715484	2324714	1677230	1976043	1474690	966614	2032478	1740273	2654539
Thiamine pyrophosphate	100	426.052	C12H19N4O7P2S	AYEKOFBPNLCAJY-UHFFFAOYSA-O	426.05203:235406 427.05538:0 428.05874:0		209862	144841	194974	144764	104246	84506	52646	54941	3273.92	3273.92	3273.92	46576	3273.92	3273.92	3273.92	3273.92	3273.92	53015	3273.92	3273.92	3273.92	3273.92	55972	59683	147517	179971	65892	43973	3273.92	252088	67580	235233	136180	231116	38791	85415	274777	96617	194553	56702	35560	74121	106100
Thiamine triphosphate	99.9	504.004	C12H20N4O10P3S	IWLROWZYZPNOFC-UHFFFAOYSA-O	504.00598:1309996 505.00933:0 506.01269:0		1669906	2132968	752677	2197958	1137824	2530934	1772573	1357074	136703	46305	81546	76516	3365.13	98136	51579	92370	35835	35486	44728	33651	35113	41410	39613	2968424	2375414	2816951	4930692	2477519	3421762	4137805	3929745	1295196	5275606	3079928	2030029	1724039	1532921	2250027	1671117	1837634	1548843	989923	3900083
Threoninyl-Tryptophan	99.7	304.13	C15H19N3O4	KAFKKRJQHOECGW-UHFFFAOYSA-N	304.13425:4762091 305.1376:0 306.14096:0		13168037	18286758	20398196	16316248	20482708	21514192	27313702	24940108	6306800	7963438	28281162	13039095	20200798	20760298	28839576	14117190	12537869	11230279	4465114	11291456	14259334	7494776	15864174	14277034	9518450	10925457	8554117	6298253	14688507	9024610	4387557	8523803	16506312	10872567	29609772	5751713	13101490	5133046	7057129	8465151	9772560	10763873	10306805
Thymidine 3',5'-cyclic monophosphate	100	303.039	C10H13N2O7P	QSJFDOVQWZVUQG-KAVNDROISA-N	303.03931:979211 304.04266:984731 305.04602:0		459131	825176	558543	424530	181989	262850	305407	261643	356131	3607.24	308509	89098	130055	36072	316796	3607.24	37013	49381	3607.24	3607.24	67953	154524	429189	546499	986016	800384	373013	468320	98582	48670	3607.24	3607.24	209973	154485	326117	654175	82132	126184	107892	137574	336000	144954	188493
Thymidine 5'-triphosphate	99.3	480.982	C10H17N2O14P3	NHVNXKFIZYSCEB-XLPZGREQSA-N	480.97607:316899 481.97942:0 482.98278:0		155783	105871	130861	200325	384400	177319	75261	123778	491215	316501	206610	193162	87486	210811	325705	217472	439296	452582	160737	141266	241133	523127	334578	67551	155516	150195	123621	4409.87	56738	77387	171746	191286	347532	275918	119710	81325	72620	4409.87	134536	4409.87	56120	4409.87	4409.87
Thymine 2-desoxyriboside	100	241.083	C10H14N2O5	IQFYYKKMVGJFEH-UHFFFAOYSA-N	241.08208:4737492 242.08543:522736 243.08879:839681		10479679	21528524	22228390	23446098	19854620	21589198	19443712	18458804	27067816	25975154	21217436	29800400	27913330	26483876	22599786	24011254	21958910	24802662	22494476	20032356	20722356	21429926	20438354	12259974	21119558	21234780	17347748	17164044	11017993	21381044	22657962	21048600	28427178	30635622	26743698	20986524	20670832	9782875	20336868	19589254	18638076	9260944	19895940
trans-2-Dodecenoylcarnitine	99.6	340.249	C19H35NO4	JEOZLTJHDSKQIT-KRWDZBQOSA-N	340.254:3222497 341.25735:2393968 342.26071:391583		225928	472099	439277	771247	834985	835202	476422	546743	95794	60354	26666	20504	24511	25852	1944.17	1944.17	19442	1944.17	1944.17	1944.17	1944.17	1944.17	1944.17	664033	582829	532687	59369	26079	20455	216477	199589	289109	43987	57948	25374	1944.17	49242	34311	44429	1944.17	26183	253382	175302
Tryptamine	100	159.093	C10H12N2	APJYDQYYACXCRM-UHFFFAOYSA-N	159.0918:6600966 160.09515:1209061 161.09851:245839		15024068	19964068	21057802	19695654	26972268	17767604	16112796	20087118	791944	1565457	593397	2242406	786080	819355	932508	725641	1115607	822228	905758	854432	776854	1136257	1305545	8184289	10359368	13170851	25155126	12962380	4024397	21527786	6227102	7307431	13867148	17459302	21635766	2975576	3878677	10371057	7351280	3272020	9977813	5126464	18811844
Tryptophanamide	100	204.113	C11H13N3O	JLSKPBDKNIXMBS-UHFFFAOYSA-N	204.11464:2118655 205.11799:139629 206.12135:0		1751169	3751896	8221448	10444423	9120730	7971901	5247592	5680064	4574010	7595910	7136101	7477982	7444312	6895136	7109018	8508883	5716068	7647056	10777209	8016717	6311040	7084574	8742574	8092836	5524547	7688152	3823674	11341891	4606330	6232017	6134598	6921816	7243712	8628443	6950758	8693412	3301295	7271740	4440627	8309734	5666274	9547676	10981051
Tryptophyl-Lysine	99.9	331.178	C17H24N4O3	DZHDVYLBNKMLMB-UHFFFAOYSA-N	331.17923:952282 332.18258:287686 333.18594:0		3100321	2246694	2066404	1527968	2805579	1090130	2772278	2272388	1104555	2468945	1936211	3826078	2496513	3215930	2893596	2014752	680492	1559273	2740032	3111332	1950852	1606020	2148133	2832830	3103132	2042192	1968304	2214218	1729398	3304362	3361802	2814579	4111688	2893866	3128380	2501542	1415708	2584268	2441190	1160512	1126083	1858682	2323834
Tryptophyl-Phenylalanine	98.2	350.151	C20H21N3O3	IMMPMHKLUUZKAZ-UHFFFAOYSA-N	350.16055:396827 351.1639:0 352.16726:0		440128	181014	397194	360806	758407	322415	386642	271463	46903	4690.25	4690.25	4690.25	4690.25	4690.25	4690.25	4690.25	4690.25	4690.25	4690.25	4690.25	4690.25	4690.25	49473	126195	221624	334424	265682	335456	261618	658690	427450	713839	624262	683407	1044240	177131	585047	536099	549799	567837	140196	497422	868291
Tryptophyl-Serine	99.9	290.115	C14H17N3O4	MYVYPSWUSKCCHG-UHFFFAOYSA-N	290.11676:599062 291.12011:0 292.12347:0		92220	745546	522176	532761	161549	1019587	241946	142904	1978844	1462899	636364	228927	230457	619430	867797	1338758	937402	173438	276758	123412	623691	676491	543164	129511	178830	185013	131191	184097	156373	195985	56407	155724	598973	667542	382662	465709	85749	102099	63266	250664	157608	103633	211651
Tryptophyl-Tyrosine	98.8	368.16	C20H21N3O4	TYYLDKGBCJGJGW-UHFFFAOYSA-N	368.16824:523574 369.17159:0 370.17495:0		115613	671254	321935	491046	409778	331407	347308	267999	306907	220652	293256	366533	566202	228838	277741	234119	296703	436116	606020	250527	238500	243932	476268	585511	524266	258912	329900	333017	169342	762828	458313	443679	1089142	61110	136675	272943	267825	536637	1004111	619471	680784	538036	400202
Tryptophyl-Valine	99.9	302.151	C16H21N3O3	LWFWZRANSFAJDR-UHFFFAOYSA-N	302.15366:468303 303.15701:309536 304.16037:0		84892	4447.96	4447.96	4447.96	145227	66884	130276	48486	4447.96	4447.96	102356	4447.96	4447.96	4447.96	4447.96	4447.96	4447.96	4447.96	4447.96	4447.96	4447.96	4447.96	4447.96	51923	4447.96	4447.96	4447.96	4447.96	4447.96	4447.96	4447.96	4447.96	4447.96	4447.96	4447.96	4447.96	4447.96	4447.96	4447.96	4447.96	47012	4447.96	49459
Tyramine glucuronide	100	314.123	C14H19NO7	AQKVISOBVPVACA-BYNIDDHOSA-N	314.12317:2401014 315.12652:502243 316.12988:0		6787856	4353260	7437424	1961074	3114041	8703269	6935146	5968966	1046243	667883	286912	641410	199819	764155	850325	454685	98187	238035	630809	327070	1383360	660683	782986	1309917	2878688	7942151	3549874	5900632	2762964	5863510	3202934	12004090	8250758	13630158	15623006	1374858	3048293	1191070	3041677	1640700	2869973	4969296	5849972
Tyramine-O-sulfate	100	216.034	C8H11NO4S	DYDUXGMDSXJQFT-UHFFFAOYSA-N	216.03328:2850831 217.03663:791594 218.03999:257127		15086498	7187052	16572637	15807224	15361340	17054320	15201404	13720470	9163568	16076758	14307650	16228099	20719524	12348821	9148811	16755740	14312711	15846270	14810436	15113692	12969168	13223836	14592485	13352289	13932570	12436234	6423340	6198633	5208883	7287251	6749914	14484426	11588949	18171698	18342782	13400953	10213072	13607030	12098718	14813035	9769654	5134110	11212333
Tyrosyl-Lysine	99.9	310.176	C15H23N3O4	AOLHUMAVONBBEZ-UHFFFAOYSA-N	310.1734:753921 311.17675:0 312.18011:0		524023	1619665	427170	780568	1075880	1170344	352380	164610	208331	387901	620378	331861	431359	294225	247606	324534	620248	340935	178085	224330	407326	238246	449027	198901	299077	456584	648999	452244	544716	689072	484146	525050	111293	64405	215368	1532604	2399016	1781783	1439258	1956424	645704	176380	240907
Tyrosyl-Threonine	99.9	283.129	C13H18N2O5	MFEVVAXTBZELLL-UHFFFAOYSA-N	283.12656:2548499 284.12991:1951413 285.13327:1655257		3498324	1653433	3520826	3793423	3211468	3421428	3186577	3320553	6536.95	6536.95	6536.95	6536.95	6536.95	6536.95	6536.95	65370	6536.95	6536.95	6536.95	6536.95	6536.95	6536.95	6536.95	4051780	4159833	2194384	3218459	2392317	1617504	5631161	3801305	3960490	4987000	5398604	4058689	2929302	1317372	2731936	2535624	4539666	2719931	4733682	4763594
Tyrosyl-Tyrosine	99.8	343.13	C18H20N2O5	JAQGKXUEKGKTKX-UHFFFAOYSA-N	343.13275:368655 344.1361:0 345.13946:0		425605	617855	471633	256793	403659	262238	579712	176301	350838	435140	467139	336929	276999	533903	517443	260272	503697	344636	780886	607975	254359	107988	405210	375520	918908	426486	611552	470815	902622	326253	245416	260457	424801	244767	180396	435933	185826	476137	369902	506866	637938	279301	390000
Uric acid	98.6	167.021	C5H4N4O3	LEHOTFFKMJEONL-UHFFFAOYSA-N	167.01277:48976284 168.01612:3477955 169.01948:3283243		41304144	129665368	65538796	22690424	40002292	26178046	45704356	29608564	173654512	179589296	65143488	75252760	409616224	95016136	241479040	124702608	145063536	99099024	88451352	110553920	122995496	76070456	78380800	22913136	50632376	20081014	52135284	62061160	32478964	31502700	43805692	20004056	56609592	43926032	31321016	69839592	48055724	56015276	62072592	47593500	36885948	87955320	28923964
Uridine 2',3'-cyclic phosphate	99.7	305.018	C9H11N2O8P	HWDMHJDYMFRXOX-XVFCMESISA-N	305.02173:730207 306.02508:0 307.02844:16470071		271673	397766	161657	414921	129892	192656	758462	145152	223898	140545	582605	162787	620926	374808	526596	165111	1019525	326976	224811	252392	496798	305074	843403	140475	116832	112176	149373	117584	145333	149711	658085	776348	10157	176311	297420	779629	829195	101570	125458	1681734	1748486	162781	632984
Uridine diphosphate	87.7	402.995	C9H14N2O12P2	XCCTYIAWTASOJW-XVFCMESISA-N	402.96924:1322114 403.97259:0 404.97595:1103202		2935518	2784981	2817684	2842545	3131095	3354120	2334640	2725728	1179910	1033324	1053755	2155547	1266078	1382202	1690043	364197	985848	1495786	1446391	1357790	1982360	1105049	1608975	3434296	3371826	3363516	2025981	2773197	2224129	3312727	3829252	3628430	3005260	3035869	2895213	3428432	3894164	4060822	3716881	3473168	3393285	2675885	2369805
Uridine diphosphate acetylgalactosamine 4-sulfate	84.6	688.046	C17H27N3O20P2S	MVHRGUAARHOHCJ-JANKDUHBSA-N	688.01678:199127 689.02013:0 690.02349:0		204569	140187	2787.04	168269	55026	54670	2787.04	2787.04	44837	64282	2787.04	2787.04	35315	90764	60669	2787.04	80345	2787.04	92889	2787.04	48523	2787.04	2787.04	62360	120475	36284	63072	143820	102329	44694	153482	42587	52873	51659	126111	72727	154250	73621	113548	46700	188913	54341	73993
Uridine diphosphate glucuronic acid	98.2	581.042	C15H22N2O18P2	HDYANYHVCAPMJV-LXQIFKJMSA-N	581.05103:440024 582.05438:219308 583.05774:462246		67730	65057	271257	220240	138569	228135	186386	330968	51040	3414.73	3414.73	51551	3414.73	3414.73	3414.73	3414.73	3414.73	3414.73	3414.73	3414.73	3414.73	48080	3414.73	328194	746979	150929	469384	575688	390908	257911	324186	396237	504834	739145	698297	130517	207777	353433	163396	233548	585378	382845	443870
Uridine triphosphate	93.5	484.976	C9H15N2O15P3	PGAVKCOVUIYSFO-XVFCMESISA-N	484.99411:2749338 485.99746:0 487.00082:562291		228906	372770	334765	106934	187619	104825	188896	80438	6807335	5017924	4582550	5290918	4437059	4190150	5639963	5888168	5059486	5266322	4923610	4033631	4088038	4286231	3768526	192727	89888	4572.02	204875	353792	130922	4572.02	95727	4572.02	414850	196434	4572.02	119173	81928	141128	88781	228748	77601	220892	79878
Val-Phe-Val-Tyr	99.9	525.272	C28H38N4O6	HRJFPLCYTCOZOV-UHFFFAOYSA-N	525.27374:427108 526.27709:441531 527.28045:251567		63024	204456	233577	200096	206137	58021	112178	38433	3319.33	3319.33	3319.33	3319.33	3319.33	3319.33	3319.33	52682	60398	45123	3319.33	33732	3319.33	3319.33	46216	187367	152024	3319.33	273878	83951	130813	1256700	429984	561049	186648	47584	151500	181417	292433	33193	131934	103116	43282	194709	612916
Val-Tyr-Leu-Arg	71.1	548.32	C26H43N7O6	PQXJRCMPKACZNI-UHFFFAOYSA-N	548.27893:432523 549.28228:191586 550.28564:0		360347	322254	55263	278907	322400	90210	94739	363706	2662.31	2662.31	2662.31	2662.31	2662.31	2662.31	2662.31	2662.31	58011	41476	44370	63615	2662.31	2662.31	2662.31	247182	137377	268485	69880	227210	39070	759426	985550	678022	512388	946590	387469	236703	534397	318063	226345	94695	103733	357529	528255
Valyl-Arginine	100	272.173	C11H23N5O3	IBIDRSSEHFLGSD-UHFFFAOYSA-N	272.17422:6742207 273.17757:9660698 274.18093:3274218		10393975	16598299	9046700	19496754	16380679	7440164	14595340	17072516	9093444	31227590	5757041	17433560	19077982	23516120	10588483	13922255	13823920	15740882	12584485	15939523	17935042	11007651	33860280	5343275	26565436	23832082	15599571	14085966	19297346	12206015	17226752	10477541	7749892	11436855	13703436	30133236	25533344	32958630	29461926	55020940	54804280	16823480	11403791
Vitamin K1 2,3-epoxide	99	465.337	C31H46O3	KUTXFBIHPWIDJQ-UHFFFAOYSA-N	465.34464:2235784 466.34799:759355 467.35135:0		1364018	1975823	1913541	1925108	1453505	1862940	2067223	1813099	152048	51521	118422	342473	332978	348413	60588	59847	76468	319320	318163	305995	472475	79576	389064	1017545	1233269	1979281	1577415	880950	1512776	491017	442647	541004	1319163	1415761	1466218	2038267	2459099	1237286	1474596	925075	978147	259905	313364
Vitamin K2	99.3	579.421	C41H56O2	PFRQBZFETXBLTP-RCIYGOBDSA-N	579.4267:420476 580.43005:109292 581.43341:0		173203	240299	107264	131331	209874	87088	188879	252248	1852.61	1852.61	1852.61	1852.61	1852.61	1852.61	1852.61	1852.61	1852.61	1852.61	1852.61	1852.61	1852.61	1852.61	1852.61	33533	179074	124844	27239	26144	27805	89579	123945	20535	47014	64340	24043	1852.61	1852.61	1852.61	1852.61	1852.61	1852.61	26192	47662
Metabolite name	Total score	Reference m/z	Formula	INCHIKEY	MS1 isotopic spectrum	MS/MS spectrum	QC1	QC2	QC3	QC4	QC5	QC6	QC7	QC8	Sample1_rep1	Sample1_rep2	Sample1_rep3	Sample2_rep1	Sample2_rep2	Sample2_rep3	Sample3_rep1	Sample3_rep2	Sample3_rep3	Sample4_rep1	Sample4_rep2	Sample4_rep3	Sample5_rep1	Sample5_rep2	Sample5_rep3	Sample6_rep1	Sample6_rep2	Sample6_rep3	Sample7_rep1	Sample7_rep2	Sample7_rep3	Sample8_rep1	Sample8_rep2	Sample8_rep3	Sample9_rep1	Sample9_rep2	Sample9_rep3	Sample10_rep1	Sample10_rep2	Sample10_rep3	Sample11_rep1	Sample11_rep2	Sample11_rep3	Sample12_rep1	Sample12_rep2
(22R,23R)-22,23-dihydroxy-campest-4-en-3-one	65.2	429.337	C28H46O3	PCLHVGYGQYOJEF-UHFFFAOYSA-N	429.31479:3803661 430.31814:1032094 431.3215:250200	51.25451:2923 54.0345:3083 54.47865:3590 55.01852:3422 55.05519:9195 56.05063:4307 57.07085:10516 58.99616:4873 67.05508:5465 69.07072:16101 71.08636:5689 72.27284:3419 81.07055:7942 82.96753:3716 83.08616:9262 84.0453:4188 84.08105:3755 85.1017:6238 87.02702:10749 88.02206:5400 93.1142:3974 95.08604:9419 97.10123:5389 99.02666:8064 101.0421:3743 112.36626:3566 116.01682:15458 116.05313:14513 120…	47504688	51427936	57422972	58314768	54767296	54202384	52975544	50847292	660228	556819	706510	283739	225994	265389	208385	146342	139648	430329	711886	415080	735711	315339	408032	5274506	2870106	2793950	12396734	15294842	14674696	52093348	56861996	54644908	92519800	95714576	89519208	48519020	68796464	64377192	84511696	82209304	78792448	235615024	221976816
(all-Z)-13,16,19-Docosatrienoic acid	55.3	333.28	C22H38O2	WBBQTNCISCKUMU-BXPSWRNBSA-N	333.27863:3274182 334.28198:905309 335.28534:98199	53.03941:2070 55.05511:16935 56.84118:1089 57.07079:4564 62.23169:1114 65.03957:2345 67.05503:40207 69.07063:13545 72.92815:1131 79.0549:43373 81.07056:34613 81.83749:1195 83.0497:2069 83.08636:6135 83.64388:1161 85.06544:2519 91.05477:19600 91.89781:1382 93.07045:45741 95.0497:2064 95.08604:23195 97.10118:1373 105.07027:13550 107.0859:21034 109.1017:7279 110.76622:1136 117.06956:2029 119.08566:5…	26990992	28312196	32221206	30546948	30245174	30227674	29871520	30907854	2637379	2847048	3325754	2718595	2706520	2184845	2803922	3099493	2654416	2078748	2352117	996857	2066364	2137078	1594941	20716194	21759186	19514448	22760146	25937220	20503002	23666182	29584960	30686718	34820056	31674150	36348772	24976202	26481362	24198740	24097404	25536164	23792120	45118908	47640988
(E)-3-oxo-beta-ionone	43.1	205.123	C13H18O2	OBHGOXFSRVNKBS-AATRIKPKSA-N	205.09116:8224676 206.09451:242350 207.09787:210367	56.96568:255730 61.64671:5415 100.99188:9834 119.00173:32540 137.01219:10553 161.01305:7239 163.02773:15459 165.70613:5846	11978981	109967216	95113360	92639616	92227832	95932552	74808384	75374032	208813760	201572944	185918960	58527760	99552968	58278192	213348320	207560496	196853328	76539600	64994664	68174520	192083168	177234928	146266096	70453760	58376808	58160212	50809904	48395752	47572604	37349672	64038504	28112190	183941536	176469136	153038160	66094812	60692184	46581052	32769528	50026604	48991252	49291088	23701612
(R)-3-Hydroxybutyric acid	63.1	103.04	C4H8O3	WHBMMWSBFZVSSR-GSVOUGTGSA-N	103.05466:103696664 104.05801:11248975 105.06137:1193715	50.01603:313079 50.36065:28791 51.02386:1037757 53.03948:74488 56.96568:276299 60.96336:32759 62.37367:29594 71.95265:47368 77.03934:56196 95.04964:158720	779965888	616182400	790556928	654731200	860151424	720079232	890109760	745602240	72140080	75768392	80588032	105893112	96680648	100920688	90872984	80654552	85738312	43856364	81566192	89765392	102658504	94263512	97321480	930573696	936962752	953880448	788980928	752736768	804952256	964486464	962458048	1004239616	528676672	1153177984	1194625792	679320896	675015488	316138112	677604864	671981824	708386816	884611136	864927232
(R)-Mevalonic acid-5-pyrophosphate	58.7	306.999	C6H14O10P2	SIGQQUBJQXSAMW-LURJTMIESA-N	307.04401:15736066 308.04736:2759370 309.05072:1217231	50.59754:10558 52.15204:9847 56.96564:23852 74.98886:11329 102.36595:12936 116.17951:13992 164.24397:12487 173.44176:12289 183.30313:11527 206.90945:12962 270.99744:14312 307.04443:33528	72740232	75055208	66188156	69724056	66921516	65226028	64941208	63640848	53950400	51069872	52133820	55635448	54150404	54681184	52999128	51120232	51034144	55907672	54185680	53118448	60365616	58800760	59383264	39502344	38758844	36826940	46446508	44887428	42696472	79009552	75485976	77491400	85454368	83293336	79301224	53776040	50894620	50177900	53082968	53182604	49102908	85190776	76121680
(R)-pantothenate	76.5	220.118	C9H17NO5	GHOKWGTUZJEAQD-ZETCQYMHSA-N	220.11804:20471922 221.12139:3551459 222.12475:0	52.61375:8292 53.53373:6662 54.66425:8055 54.78004:6880 55.0186:13443 55.05507:22590 56.014:33684 56.96566:28419 57.07081:29316 59.05001:22059 65.03955:13974 67.05508:77981 67.52153:8164 69.07072:14089 70.02956:105546 72.04508:27615 73.02908:11728 84.96017:14301 85.06539:15986 86.30428:8941 90.05553:71155 95.04957:31566 97.00813:11143 98.02428:18441 116.03434:17133 124.07576:21334 138.4977:8729 1…	157304624	154445344	152530048	155534848	147952608	146368480	125568448	124786240	114087488	110556352	104949424	101796848	95006840	93660200	115931304	107135912	102975624	95722608	92518320	86810808	101013968	94782424	89738072	172720800	170788992	155861920	148542848	138549152	128631632	161724368	151511056	141936608	147994672	138182112	128204432	194397968	183534176	170208592	145631344	136670576	126392288	157935664	147275552
(S)-3-Ethylidenehexahydropyrrolo[1,2-a]pyrazine-1,4-dione	49.6	179.083	C9H12N2O2	ZNFUNIIHSUSXNE-QHHAFSJGSA-N	179.12859:16274501 180.13194:1575858 181.1353:999595	51.5998:8706 54.03482:17363 56.05037:20847 58.06597:90483 59.07389:24915 60.08167:10105 67.05505:21993 68.05038:17539 69.05807:31374 70.06592:130058 79.95058:9847 84.08147:26667 88.51149:10141 96.0812:45079 97.08901:13252 167.40858:9870	210395456	213826048	211668752	211100912	192476144	70229344	164858560	162602704	27406724	29972268	48547284	30227154	26543576	24216824	27693390	19266380	18629222	26364890	28618054	31548654	30822222	27198966	61086336	162007952	201444848	128505696	42174104	63648684	103107024	53552336	145549808	133136944	69412136	59140372	22683676	60348444	38730204	84772464	146042336	67468080	37683624	44969984	58791352
(S)-beta-Aminoisobutyric acid	44.4	102.056	C4H9NO2	QCHPKSFMDHPSNR-VKHMYHEASA-N	102.03429:23540090 103.03764:28346600 104.041:4779911	51.60513:3842 56.05042:6768 56.90281:4641 56.96563:236264 60.95842:25187 67.51054:6197 73.08513:5006 76.51595:19348 78.99767:11680 97.00793:26487	314551424	298366464	224000416	214721024	189549456	202392256	92408464	96683016	126809304	281508224	191146528	250195120	194382768	89735976	83369032	176615520	54406292	109701768	265966976	152516464	393197248	106708904	188302000	288399232	228241728	82625784	349927136	266911104	166444080	319386080	234101264	159292544	248085136	213523088	123468616	201335104	149942640	183616176	154484496	233030144	182446720	208407920	211985504
(S)-Curzeone	60.2	227.108	C15H16O2	YBJIFGYQRRWWFW-UHFFFAOYSA-N	227.12553:8410660 228.12888:837535 229.13224:242617	56.96564:31910 57.61801:4972 59.89996:5938 60.9656:6460 84.96037:19381 95.61397:5820 145.9612:6435 200.36353:6526 227.12555:12921	151352688	61661652	67267408	64636744	135067136	44346444	108310072	104515448	36991000	66151436	58845496	54666896	25554382	58576268	142447280	53457952	44838092	45547932	123153280	23819986	76261392	132497520	50482876	32836714	139115504	54474828	78146376	134912864	130574928	133531888	126501000	111723328	58409812	62549752	51308856	126465408	63757728	126267248	124244160	28623538	93828688	140328944	68767392
(S)-Verimol F	72.4	271.134	C17H20O3	NHUSVJTYMHDUAP-UHFFFAOYSA-N	271.13776:1649234 272.14111:0 273.14447:389382	62.98262:428617 69.06684:30557 71.28779:24579 77.96975:48857 80.97389:29200 110.07211:41196 116.00852:198977 154.03505:41469 170.74219:29015 178.03204:42857 198.06236:92869 198.54353:31688 200.04066:42436 227.08875:39194 253.06645:71996 254.05197:68537 266.61639:34627 271.07877:338550	4488008	5022680	4019082	4478035	4315210	4801157	3646803	3121280	5980815	5590655	4702866	6009487	6209721	4523071	7681328	6057524	4708714	6304252	5100509	2894879	5543154	5833260	5281823	4432066	3817417	4197576	5872985	4088357	4452170	5818948	5324904	5652492	6229798	5661416	5420337	5387810	4897782	4323068	5610990	5635368	4980333	8733859	7197708
(Z,Z)-2-Methyl-5-(8,11,14-pentadecatrienyl)-1,3-benzenediol	81.5	327.233	C22H32O2	UKMBKJYRCZVQFL-NKEWZBFXSA-N	327.22702:8210876 328.23037:1728794 329.23373:273074	57.07068:2990 63.32257:2071 69.52941:2125 77.85903:2291 83.08591:2161 88.61233:2252 98.98447:4284 100.33947:2430 136.01021:2394 327.22675:29202	53511704	65960544	95061288	109221840	114226944	95512440	136273760	141343264	4280128	11213775	7934908	4631526	8619669	8226162	2193482	8268152	7449750	4044204	6171842	4013804	5421234	4457015	4079258	57450848	82139696	87228640	26781436	39556584	46573116	55679284	69545904	75824560	50960148	65295696	68021216	24927282	24955108	30958196	41950296	46472444	48966592	52287332	60870740
[6]-Gingerdiol 3-acetate	55	337.202	C19H30O5	OEGIGAPIFHYJOL-UHFFFAOYSA-N	337.1694:81519304 338.17275:15285577 339.17611:952044	50.34801:19575 52.9815:18418 56.96565:307097 57.88852:22120 79.77464:22308 89.06021:73320 100.99139:163698 109.00945:23315 112.0284:25349 119.0018:311179 126.04398:63281 128.86607:23460 137.01222:71165 139.05196:103390 139.43538:27776 143.00175:37661 145.0174:70737 146.80197:27774 152.0589:66091 152.62836:22271 161.06461:89391 163.02776:582460 174.58038:22892 181.03842:215635 189.04337:66689 205.…	528253632	525959680	467520672	450620448	423666784	426458336	356285888	343762144	775023104	711955008	645561024	536222560	465866144	435846368	789538432	692335744	656387968	418625504	370409408	337104288	704197952	658378048	595236800	390658560	355854272	323237824	340769888	310426560	281412128	382923680	355413824	315462656	803815616	719969344	645050688	387745344	350660960	312151712	371283936	325486208	295473888	343181728	308402976
1-(2,3-Dihydro-1H-pyrrolizin-5-yl)-1,4-pentanedione	61.1	204.103	C12H15NO2	BDWPPPWPSZSWII-UHFFFAOYSA-N	204.13844:5658667 205.14179:585669 206.14515:0	51.29323:1912 53.77262:2257 55.26529:2248 56.96577:8274 57.07077:2579 61.62748:2375 79.05495:5948 84.06187:1961 91.05456:15390 92.388:2689 92.79472:2700 93.07082:3142 103.05446:3760 104.0628:2513 105.05811:3781 105.07038:10386 106.06587:2526 107.07334:12404 113.73658:2821 115.05465:2517 117.07053:6000 119.07323:3215 119.08553:23898 120.08157:9681 128.06277:2640 129.07034:5143 131.07303:19817 132.…	48648196	42762796	48657928	50530904	47780388	40005292	40271880	42719424	46127208	41422964	17642812	46295088	39679372	35523816	37552804	46083720	39467036	41383432	42708652	38345540	34081144	37396816	32909298	42486364	37424212	34088884	45919600	45626784	37891536	41886804	43185480	35916736	47990012	46060820	47321488	43259576	41362148	43859720	44198292	43076912	40909856	49470812	39729440
1-18:3-2-16:3-monogalactosyldiacylglycerol	63.6	745.49	C43H70O10	ZRLAOEYZSKXGSL-UHFFFAOYSA-N	745.4187:104649136 746.42205:43616624 747.42541:13068148	62.89325:26001 71.01876:26238 139.17412:32572 139.28595:32834 198.27205:34936 558.34705:39507 737.39935:53936 745.41852:8832210	531493664	520817216	462792512	475916384	432240320	440530848	410007424	405662560	754292544	700718528	651586240	527936224	488418496	458996224	748304192	690393408	640494336	418930336	392840192	347485760	685615232	647754112	603629376	417921088	367765728	344823264	358324160	331969696	298501536	399716064	373315520	331567744	790438976	732459456	692854080	396148224	378435584	341683392	400027968	360681344	339542240	361818688	335520896
1-aminocyclopropane-1-carboxylate	65.7	100.04	C4H7NO2	PAJPWUMXBYXFCZ-UHFFFAOYSA-N	100.02487:21210304 101.02822:3340804 102.03158:5797918	52.08008:16125 54.44549:16145 56.34262:20091 58.99863:148533 64.63382:20284 77.009:50993 100.02474:33050	186861072	182098192	193442528	162699632	165867440	104931784	147473616	148413056	403324960	354047936	227585600	416490464	355821376	351670272	406666496	356288192	340547488	435761472	360873376	341715552	425554400	358990688	353528448	167191104	152872096	149067072	197110144	174568128	139741856	189276928	170166832	155232528	206070976	164505536	152567184	92440352	131850344	126602432	167653520	136797536	139607456	216221040	172358656
1-palmitoyl-2-linoleoyl-phosphatidylcholine	84.1	758.569	C42H80NO8P	JLPULHDHAOZNQI-ZTIMHPMXSA-N	758.56915:9804681 759.5725:4697714 760.57586:4223988	53.10957:6108 56.01337:6225 57.13618:9131 57.35479:6467 58.06653:10271 60.08163:28220 79.01925:7706 86.09702:134912 104.10743:28549 112.02404:8127 121.69193:6887 124.99999:32885 139.24838:7822 140.25139:7220 184.07323:4149563 412.87756:9959 478.32672:8772 496.33862:10091 736.93994:13071 758.56873:850545	5879710	9923986	11946399	87529968	31203928	94481464	103109520	34928532	187243	518254	483324	29075658	28929040	58820824	65534196	45930708	39977644	118149992	148773488	64242644	268952384	115655392	162441056	1491510912	1896921344	1810426624	1443223424	1718226560	1504173696	1019391872	1338114688	1291810944	105397176	141866512	120519888	233762880	343422048	279521632	118452768	161939840	123576088	284430208	404473952
1-Pyrroline-5-carboxylic acid	54	114.055	C5H7NO2	DWAKNKKXGALPNW-UHFFFAOYSA-N	114.0609:438655840 115.06425:4949732 116.06761:4739486	52.04836:47550 54.03475:464616 55.03002:44176 55.04251:101155 55.93551:58664 56.05037:866030 66.03471:88829 68.05022:59899 72.93794:80671 80.33091:43336 81.0454:602449 81.65524:45177 82.05331:289518 83.06116:357191 84.47261:44458 91.77116:44344 93.04534:246367 95.0612:71257 102.97746:43225 110.07185:323867	2511301632	2621829376	2360467712	2313523200	1951637248	1768301184	1232416512	1187937408	4946137600	4373141504	3728104960	5667081728	5107829760	4231911936	4524092928	4225048832	3427235840	5638280704	5016579072	4202947840	6315382272	5597092352	4613872640	2848146944	2463392512	1999943936	2119180416	1882992640	1475273344	3128311040	2719727872	2105183744	3052799488	2498851840	1976741120	2819674624	2362979072	1785131136	2717946368	2314651648	1758535808	2566879744	2128987648
1,2,3,4-Tetrahydro-1-phenyl-4-(2-phenylethyl)naphthalene	79.6	311.181	C24H24	ILCNDBNTTSAFLO-UHFFFAOYSA-N	311.18137:6092328 312.18472:574696 313.18808:326542	55.0552:3703 56.96538:3410 57.07088:3176 70.61304:2395 77.21614:2683 81.07047:3503 84.96039:3646 91.5238:2483 110.99953:2649 146.69788:3029 172.83572:3014 229.73479:3156 311.25546:34548	56106612	55087260	56251860	60465196	61654936	66789020	45745980	45559092	59913596	66925248	56064404	50730720	47662984	58883284	45847628	41410852	46443452	43585320	46946152	46038392	36762300	47430900	49502728	9589892	4440660	9820015	34753264	35783628	40065552	20658454	18853208	20426962	49484272	45303660	45845944	56064364	69551472	57598952	68218288	87346344	87368768	69284440	65220960
1,3-Octadiene	100	111.117	C8H14	QTYUSOHYEPOHLV-FNORWQNLSA-N	111.11719:1276414 112.12054:144565 113.1239:116286	54.43982:4231 55.12242:4739 56.96588:6595 57.93569:21938 64.25799:5075 76.14904:5118 82.0028:5704 94.09119:6265 98.74779:5610	3286929	6374229	8037982	10673621	8296550	9515491	11009597	14279061	313260	164692	179461	188527	170694	109920	113701	100519	153367	164014	196284	129932	116115	95705	210687	1028658	4902952	2990750	1462262	417276	1406339	1648220	946682	1438899	780029	1622968	3690035	657539	588483	1944278	899125	1224321	1363500	1430782	2659248
1,3,5-Trihydroxy-10-methylacridone	49.9	258.076	C14H11NO4	SGESJKUDNYVWMW-UHFFFAOYSA-N	258.11026:62313072 259.11361:8042872 260.11697:701307	56.05038:112410 57.32141:29026 58.06606:128509 59.07379:60580 60.08161:1026145 68.29315:31785 71.07373:764394 73.08448:38548 76.17545:32972 79.25915:32884 86.09701:1920279 87.87571:35828 98.97849:87551 98.98465:1097453 104.10744:1960844 124.99995:1763715 125.00935:52778 184.07375:270058 195.14859:42560 258.10995:228479	150724208	156928336	160694016	161699584	158187024	162840768	140729232	138319520	70447696	67737016	69585264	93921312	93993912	92028432	75624360	67423272	66070084	104319256	109810944	96395816	136191456	130997416	128863088	117017552	110432048	107900016	122906280	110631752	108985712	188220192	179656672	179749088	222337280	205703584	204168512	168237344	155939072	153299152	167142208	156666064	149569760	239228400	225440192
1,9-Nonanedithiol	74.2	191.093	C9H20S2	GJRCLMJHPWCJEI-UHFFFAOYSA-N	191.07671:34682640 192.08006:3653411 193.08342:518223	50.06707:17932 50.9198:17483 91.55792:22188 109.00216:23410 191.07704:60013	165451824	165681344	167593024	163901472	163199152	159726192	148187808	143017184	137841	467114	145316	2312470	124235	339335	538077	101295	2950764	2127369	255829	335792	3779	1500899	1508790	150608736	145738816	142093408	198957312	188738304	183934688	166102288	158594176	154486064	195211552	181051824	182681840	137942752	127998512	128915000	115579760	111482592	124171216	132897216	126364016
17a-Estradiol	46.6	273.185	C18H24O2	VOXZDWNPVJITMN-SFFUCWETSA-N	273.15506:4326640 274.15841:574147 275.16177:402515	55.84342:2278 61.29805:2820 64.8675:2674 99.86378:2594 106.06564:4429 111.79704:2569 134.1272:3116 154.94176:6318 167.0733:17550 172.95261:5162 180.08064:29998	14648501	32004418	46973336	33832928	38709748	41001800	30033970	37304960	3815916	3810668	13896466	8615143	7333050	5456374	3560808	10720836	8390800	6927821	3460638	5095541	6682440	6336321	5658244	3808686	8185603	4278988	3286910	8922161	10830417	6989891	4349772	8035496	23336314	47234484	27913610	36403880	40834820	37463988	35028796	17884630	28685960	54469048	34093580
18-Nor-4(19),8,11,13-abietatetraene	74.7	253.196	C19H26	ZPQHNIHJSIZREW-UHFFFAOYSA-N	253.17755:22656310 254.1809:3220352 255.18426:718263	52.60282:7204 55.33907:6035 56.96568:23348 66.13816:6419 67.40277:7693 84.96027:16607 112.1203:9134 183.25313:8089 253.17714:176268	158948816	139794464	147798864	145635040	140965408	140972672	125390488	126929696	158464240	145781696	131525584	165015760	151643488	128905256	161146000	150156608	144682672	136289504	135282976	125927776	139395072	131802592	115671560	147140864	139639536	129393512	140348160	136374576	123001888	160729456	164806416	150451264	181073120	168047872	148920624	145127008	136654384	126009496	137862624	131788408	118822088	152001104	136306000
1H-Indole-3-carboxaldehyde	89.6	146.06	C9H7NO	OLNJUISKUQQNIM-UHFFFAOYSA-N	146.0602:8449910 147.06355:948207 148.06691:2581997	50.016:3849 54.44772:4461 56.96571:17583 58.96153:7628 63.02384:6685 65.03945:118319 65.32514:4465 66.04727:6719 68.98312:7949 71.9525:4812 79.52005:5063 86.99332:16200 89.03923:42242 90.04681:32708 91.05484:192404 105.00402:33371 113.28351:4601 117.05759:48097 118.03558:6911 118.06563:32174 123.0138:9364	39977576	29625846	71197616	14789890	59064604	23834822	76767320	22883960	7591755	2942218	1789276	3406262	3601623	6874260	3397510	4120394	5286424	4995408	4968327	5270932	4655960	5159654	3896544	27447222	32615658	26018894	17233418	28270432	70607048	16146908	16934752	17051620	23126612	23657714	82311224	14528197	15159972	19856446	14426972	27166590	13163201	22092648	10831718
2-(2-Methylpropyl)thiazolidine	65.8	144.085	C7H15NS	OLVZVPBWPSBRNF-UHFFFAOYSA-N	144.08075:2458157 145.0841:1058172 146.08746:6614894	56.96564:3035444 60.57785:18667 71.95262:782578 80.65765:18838 83.25367:16087 84.65348:18055 84.96033:777095 97.00819:44222 99.04661:20855 102.97083:118822 115.05448:28891 120.87969:20065 120.98112:34413 138.04268:18974 139.70419:23269	15295442	18464440	8676499	16518929	19725650	18361912	14767082	22179652	1312378	1590112	1212668	1624458	2195815	1120083	797194	1422484	1458292	2579242	2477162	917010	1531238	1579930	1088554	11085784	10662725	19092250	7314649	15517842	9447789	5889988	14312963	12897395	7233746	25895378	4632332	8294092	5841746	5031782	14962897	4849926	8497460	6429909	7692872
2-(5-Methyl-2-furanyl)pyrrolidine	54.5	152.107	C9H13NO	LGGXPKQFJZIICN-UHFFFAOYSA-N	152.08183:64345352 153.08518:16163990 154.08854:1667980	54.03465:130017 55.04252:45724 56.05032:1130965 67.53691:39704 69.04546:43069 81.04538:268492 82.05325:262741 83.06098:691408 93.04517:491795 110.0716:354950 131.4664:54689 137.01329:46952 139.71303:47304	412934272	413730016	401523584	402471008	401541888	267977376	369495968	366250176	865408128	814680384	793166144	941421696	915076416	885411328	814836160	794543296	757869376	959810432	928170240	905259072	1056912512	1002252928	970099264	427189856	405919712	397858816	344632992	321521120	309813888	478668096	461212800	447239936	456094400	443692608	420150848	393550336	382111904	365116000	392863744	391362304	363648384	417522528	392587584
2-aceto-2-hydroxy-butanoate	57.8	144.043	C6H9O4	VUQLHQFKACOHNZ-UHFFFAOYSA-M	143.99689:15003816 145.00024:1234437 146.0036:855803	51.61725:5354 55.0189:5775 56.96564:1026570 58.6861:5887 70.99563:7002 71.95261:250718 74.66045:6616 74.9762:8627 83.24355:7324 84.96032:216930 85.01118:6172 97.00815:16313 101.52809:6899 102.97073:35948 103.6799:7382 112.02197:21807 113.0296:10317 120.98112:12619 135.91734:8219 139.34665:7256 144.26727:6992	113657448	170617328	218376928	146651952	164730496	133087032	92415776	97343560	191200672	190862416	172479456	106704376	92685592	173725424	58707052	218081680	157586560	77990264	151989424	82461816	80949464	147083888	152021040	224028816	150685568	39664228	48085836	162739472	148375360	184686160	174434976	116903936	185086592	150131392	159073728	216028704	218402624	150896752	59171408	125093240	55342804	216745072	53168036
2-Acetyl-4,5-dihydrothiazole	64.8	128.018	C5H7NOS	FZOZFDAMVVEZSJ-UHFFFAOYSA-N	128.01947:54829344 129.02282:8312883 130.02618:9196254	54.26125:6568 56.96566:22337 58.96174:20806 68.95293:29209 68.98298:18627 86.99326:45298 100.02477:15374 105.00381:78170 118.03535:16011 123.01403:20852	505514592	483422240	446795584	453773440	431492896	235154448	360644064	375359488	1146142208	1046341376	986142528	1106487680	1033123456	960510912	626919616	1046655680	950635008	1142766080	659529728	987395072	1158771712	1070575552	994795072	409384992	365844384	332048800	418084672	366295264	344162752	443258080	431493952	374086080	463173248	421302400	376849472	332736992	314068544	263598432	369437888	331049568	306032864	479463488	438862848
2-Acetylthiazole	70.9	126.002	C5H5NOS	MOMFXATYAINJML-UHFFFAOYSA-N	125.98648:15926784 126.98983:885672 127.99319:6723249	55.69841:9050 56.38004:8317 56.96565:817492 57.27042:9658 63.66547:8723 67.91668:8540 69.98206:11150 71.95265:194292 73.82753:9704 79.54552:9691 84.96024:80388 95.90046:9930 105.87522:9606 121.89474:9585	166241648	190267408	156861088	160581840	140575712	152359216	109469552	105862328	106430656	183470432	137997824	219427136	186555408	155061840	199323376	160812352	124286624	178811056	86093152	111944088	181429488	150921072	120528832	165133840	146884304	130259264	191768512	163143264	148894768	185684624	167003696	153813184	181944304	158508128	126681856	196961824	165783712	135647808	189609536	159137760	127960208	182559888	160170800
2-Aminoisobutyric acid	85.1	104.071	C4H9NO2	FUOOLUPWFVMBKG-UHFFFAOYSA-N	104.05331:16618928 105.05666:804658 106.06002:1242998	58.06601:4064660 60.08174:901142 61.0117:147437 71.36969:119903 104.10748:350796	121284600	128110424	121055560	118946888	113748560	117020120	120817968	122601560	38681792	14269833	6647536	42389748	39007164	16150680	38948840	7452866	8480408	40626080	10381384	18349036	38984224	5310583	14799215	73663592	123740312	78561960	107412512	111740968	64973312	118400280	65615120	119714136	145300880	135549072	142831360	81967736	81003184	53090024	116285080	61140260	100862136	142901008	75692240
2-Ethyl-3-methylpyrazine, 9CI	45.7	121.077	C7H10N2	LNIMMWYNSBZESE-UHFFFAOYSA-N	121.06857:25994916 122.07192:1768677 123.07528:25084624	54.03485:48743 54.95566:18918 56.05052:47776 56.93274:16691 68.05048:44942 72.53333:22497 77.77049:18583 81.04538:92121 87.20171:19039 95.06125:75678 113.29621:18654	308411520	312575104	287154848	273660128	237396976	211558864	148225408	144226800	683728192	607842944	516062976	804250432	731234240	622365760	625570496	598966272	490617920	892688256	802388864	677409344	1030244992	911289472	749081920	335460096	289883968	238200624	237676864	111818128	171234832	342909952	305314272	240180448	326661440	269260672	210850736	342832064	294055712	220303712	344115808	302249856	231910944	282146016	235342960
2-Furoylglycine	63.5	170.045	C7H7NO4	KSPQDMRTZZYQLM-UHFFFAOYSA-N	170.03268:87508456 171.03603:4941418 172.03939:6319796	52.04348:17030 53.47004:19103 54.03475:91037 54.58117:18649 55.0425:33643 56.05036:200520 67.04247:51947 68.05025:212644 70.06583:21217 81.04545:345552 82.05328:46864 83.061:147819 85.29399:19771 86.99437:20792 95.05483:33505 95.06088:625246 96.0687:336107 97.07653:63693 109.07658:43320 124.08675:127064 126.1028:23305 142.25616:19913 160.16174:20251	314731008	319544640	317776768	315051776	313973792	305614752	255086048	262391264	956289920	850570048	785519872	935638400	833383296	780068032	915149056	848223104	773859584	897178176	805186688	740046528	956502848	854368640	811232512	341162048	320680768	308481856	340736928	328394112	319949824	311230464	289362912	262069744	348106400	355892736	330757408	280269344	275332704	260843488	293915744	282666560	265274528	365294016	364630624
2-Methyl-4-(1-methylethyl)thiazole	73.1	140.054	C7H11NS	SRTOJEUVLKLAGK-UHFFFAOYSA-N	140.06831:65652904 141.07166:3483779 142.07502:0	54.17981:22473 62.41542:23946 74.09726:43056 100.0561:30926 140.06853:40995	204655312	197274464	225563680	212241520	216115120	204197744	182040192	184218048	83670720	85445240	91249904	85179760	86907224	79802952	86962520	83424824	81584456	80883680	74834352	66549708	80593136	77076640	79253888	233788768	230120400	216027856	246408832	241427408	233394000	223169264	219355936	217071184	222361104	220309248	199322832	272609312	256607040	245827312	229022576	220541008	200084736	214437296	206709024
2-Methylbenzoic acid	73.3	137.06	C8H8O2	ZWLPBLYKEWSWPD-UHFFFAOYSA-N	137.0459:244855824 138.04925:21156912 139.05261:2126634	53.99846:287989 55.02995:4541012 62.46741:167144 65.01428:796731 67.02979:1242119 75.20361:172806 77.38573:176572 82.04066:944440 92.02479:944470 93.00845:222474 94.04035:497580 110.03526:1182607 119.03541:1136171 137.04593:2147296	772432256	815836032	831198080	852633920	803376000	818603904	725497408	721050688	1810903040	1850458496	1795521152	1810685952	1875669760	1765493760	1767952640	1739284224	1699991296	1763995008	1722414592	1711464320	1674497536	1666885888	1614462848	986516480	991492224	933627264	903637888	907585728	882797184	915342144	879767552	846324544	855693824	854174912	820938304	830720192	798450752	756220288	799993280	764720064	737020160	777145024	749560320
2-Methylpyridine	45.3	94.0651	C6H7N	BSKHPKMHTQYZBB-UHFFFAOYSA-N	94.04562:107248984 95.04897:17734288 96.05233:0	58.99866:354440 59.52197:326808 64.96764:74238 67.02751:71872 68.52715:257446 77.00932:169373 84.57363:72210	740569344	713563648	609035328	583325440	545934848	288466080	339635648	333609088	1506781184	1158926848	615359808	1438844160	1148494592	967277248	1397497088	1126835200	980758208	1467255552	1133007616	680100608	1481735552	1164693888	994625344	595684672	483399520	399357536	633872000	529034944	415198976	665943424	532224416	459489344	702622720	534593600	442603776	514230080	423249376	329948864	572292736	442622016	366367648	707848576	563712640
2-Octenoic acid	50.8	143.107	C8H14O2	CWMPPVPFLSZGCY-VOTSOKGWSA-N	143.11809:303973 144.12144:0 145.1248:0	51.95093:3763 55.9353:7956 56.93525:3921 56.96577:12139 60.95866:14248 60.98737:65604 72.05778:5272 72.93764:5383 78.61703:4432 78.99776:139119 82.58504:5509 88.61331:4911 94.49822:5190 95.56078:5096 96.62904:6455 97.00815:544200 105.21435:6317 106.93572:5534 110.58704:4927 120.02411:23602	823880	987185	606449	880263	569725	1215480	1801176	1613399	26230	66336	193570	318027	193680	339340	166231	114896	105193	301698	362345	221653	295924	179328	67742	500588	573343	196741	1002439	784412	572384	1673748	2998497	2248700	1660488	553072	532619	584041	238122	240444	850709	975361	576007	986730	2622405
2-Phenethyl isothiocyanate	66.1	162.038	C9H9NS	IZJDOKYDEWTZSO-UHFFFAOYSA-N	162.05016:4977830 163.05351:2125409 164.05687:1571238	57.03432:425287 58.06596:2315419 59.07379:501562 60.08158:1232426 62.04039:48327 82.76489:55220 85.02897:594159 99.20453:55195 102.09166:447343 103.03934:530753 103.65857:48913 162.1124:658915	21204816	19263250	22577202	22318776	22617336	11738278	22296192	20155348	8487482	2454641	2989708	7137086	7571162	7835980	5945728	7198902	5846972	4903808	6321796	6867791	6070182	1428431	4466435	13659793	21795256	23918820	11704495	17372172	18556346	23306504	20554404	18570350	16269665	24090882	22696650	33520094	13950017	22213358	21177886	9087085	10876453	16107380	10762706
2-Phenylacetamide	75.2	136.076	C8H9NO	LSBDFXRDZJMBSC-UHFFFAOYSA-N	136.07576:36559296 137.07911:205682576 138.08247:17418494	51.02383:74120 53.03949:64615 55.01882:37456 61.89269:20552 63.02386:45481 64.31693:22685 65.03938:633177 65.73103:19927 75.0235:32146 77.03924:26848 79.05495:46002 91.05479:437332 95.04961:104995 105.0451:33180 107.04938:140638 119.04929:26552	109458576	95637480	135190672	198117168	317497408	196997568	268582560	128771208	128704528	86729400	86396896	123155008	110718240	108813416	103964944	88400240	96403912	110123368	105786568	94039696	105510952	88288096	95597040	146106272	186866976	135222848	215760816	217778752	284476096	242314112	180310256	121700296	198123248	183911232	153896624	250887552	269172096	220047792	58344244	50978196	45274660	136484800	247537424
2-Thiophenecarboxaldehyde	58.8	110.991	C5H4OS	CNUDBTRUORMMPA-UHFFFAOYSA-N	111.03944:24325020 112.04279:535055 113.04615:1379870	56.96568:61678 57.93563:8221 60.83477:5205 62.75006:6008 66.71955:5699 68.90589:5650	359552800	253510528	158634416	224025232	161603184	219255888	121593040	90046816	442313632	94349928	279532000	179426304	298168736	80599392	135686720	63891436	95201456	280881568	67067968	187914048	122054088	72321592	192401040	253513440	199201984	170312768	189875632	224701632	49796660	193833120	201510496	166860128	94171920	181786304	117763744	132476368	198173888	180323776	352294528	157532288	145766288	61743800	60833760
2,3-Dihydroxyvaleric acid	69.5	133.051	C5H10O4	CJXCLBPFKGZXJP-UHFFFAOYSA-N	133.08022:128830480 134.08357:13454884 135.08693:1570928	53.03962:48067 57.05384:41350 57.73855:40537 58.99582:168441 61.01139:416412 70.99579:412628 72.00352:383071 87.02702:86475 87.10034:95850 89.92432:46074 109.17789:49050	1439819648	1647695744	1380042240	1831965312	1644013952	1382577280	1262835712	1253751680	135322736	129030976	601446208	135909632	859821056	117498144	789480448	116753104	115421544	934218752	116867064	884627968	786162432	888852736	912500352	1968081536	1603007744	1391213440	1543557760	997991744	940502528	1591455872	1336550912	1156102400	1887785216	1677835904	1716778624	1395955328	599511808	794037376	1320649088	873758784	1310580224	2053334656	1482319616
2,4,6-Trimethoxybenzophenone	51.7	271.098	C16H16O4	KFZFLPQFBYUOHV-UHFFFAOYSA-N	271.12991:78738576 272.13326:3996916 273.13662:908414	56.96559:536143 66.98285:11696 73.94701:11534 76.12077:10695 89.06033:19127 100.02901:14629 100.99139:152815 113.03613:32874 117.03869:16543 119.00169:279264 126.04373:26334 137.01233:86368 145.0173:32291 161.01245:31469 163.02756:287532 163.04042:17490 165.49918:12759 167.08334:13463 181.03801:104365 183.44255:12970 197.93536:11904 207.05402:78891 227.10393:22524 233.07043:34849 249.11664:24156 …	623668416	624905792	551722624	541297344	522286848	505698080	438519104	430537824	1065855104	930964608	899378688	644845376	579177344	539265536	1078597376	981491712	908122048	490742144	432219104	402750880	944787200	871134720	801126400	439385632	405414400	368247040	369280608	332872480	303277344	433417952	393079808	361195136	1042845760	936146944	860048064	438207232	388854016	356323360	408801088	370654496	332219552	372836928	330509376
[truncated: 193 more rows]
[truncated: 40 more columns]

## Sheet: VIP
VIP compounds (all time ripening)	VIP score	cvSE	Log FC ([T60] vs [T0])	Log FC ([T90] vs [T0])	Log FC ([T180] vs [T0])	Log FC ([T240] vs [T0])
Arginine	1.77007	0.388852	1.17568	-0.0172813	-0.21487	0.0641326			goodness of fit	R2Y	0.976
Dodecanedioylcarnitine	1.74107	0.458386	3.76925	-4.19224	-6.56032	-8.0289			prediction ability	Q2cum	0.837
3-Dehydroxycarnitine	1.62054	0.348567	-1.40918	-1.05047	-1.52579	-1.29814
[truncated: 545 more rows]

## Sheet: correlations sensory
Significant Pearson's correlations
[truncated: 8 more rows]
